# Supplementary material for: Disease spectrum and prognostic factors in patients treated for tuberculous meningitis in Shaanxi province, China
Source: Front Microbiol. 2024 May 17;15:1374458. doi: 10.3389/fmicb.2024.1374458 (PMC11140062; doi:10.3389/fmicb.2024.1374458)
Supplement: Supplementary file 2 [file Data_Sheet_2.zip]

Archive with 59 entries (58 files):
- 16s555τÄïσ⌐╖12-14μ╡ïσ║Åτ╗ôμ₧£/
- 16s555τÄïσ⌐╖12-14μ╡ïσ║Åτ╗ôμ₧£/02_F_13638_215725_D05.ab1
- 16s555τÄïσ⌐╖12-14μ╡ïσ║Åτ╗ôμ₧£/02_F_13638_215725_D05.seq
- 16s555τÄïσ⌐╖12-14μ╡ïσ║Åτ╗ôμ₧£/04_F_13638_215726_D06.ab1
- 16s555τÄïσ⌐╖12-14μ╡ïσ║Åτ╗ôμ₧£/04_F_13638_215726_D06.seq
- 16s555τÄïσ⌐╖12-14μ╡ïσ║Åτ╗ôμ₧£/06_F_13638_215727_D07.ab1
- 16s555τÄïσ⌐╖12-14μ╡ïσ║Åτ╗ôμ₧£/06_F_13638_215727_D07.seq
- 16s555τÄïσ⌐╖12-14μ╡ïσ║Åτ╗ôμ₧£/08_F_13638_215728_D08.ab1
- 16s555τÄïσ⌐╖12-14μ╡ïσ║Åτ╗ôμ₧£/08_F_13638_215728_D08.seq
- 16s555τÄïσ⌐╖12-14μ╡ïσ║Åτ╗ôμ₧£/09_F_13638_215729_D09.seq
- 16s555τÄïσ⌐╖12-14μ╡ïσ║Åτ╗ôμ₧£/10_F_13638_215730_D10.ab1
- 16s555τÄïσ⌐╖12-14μ╡ïσ║Åτ╗ôμ₧£/10_F_13638_215730_D10.seq
- 16s555τÄïσ⌐╖12-14μ╡ïσ║Åτ╗ôμ₧£/11_F_13638_215731_D11.ab1
- 16s555τÄïσ⌐╖12-14μ╡ïσ║Åτ╗ôμ₧£/11_F_13638_215731_D11.seq
- 16s555τÄïσ⌐╖12-14μ╡ïσ║Åτ╗ôμ₧£/13_F_13638_215732_D12.ab1
- 16s555τÄïσ⌐╖12-14μ╡ïσ║Åτ╗ôμ₧£/13_F_13638_215732_D12.seq
- 16s555τÄïσ⌐╖12-14μ╡ïσ║Åτ╗ôμ₧£/14_F_13638_215733_E01.ab1
- 16s555τÄïσ⌐╖12-14μ╡ïσ║Åτ╗ôμ₧£/15_F_13638_215734_E02.ab1
- 16s555τÄïσ⌐╖12-14μ╡ïσ║Åτ╗ôμ₧£/15_F_13638_215734_E02.seq
- 16s555τÄïσ⌐╖12-14μ╡ïσ║Åτ╗ôμ₧£/16--5-01_16S555F_17683_263895_F03.ab1
- 16s555τÄïσ⌐╖12-14μ╡ïσ║Åτ╗ôμ₧£/16--5-01_16S555F_17683_263895_F03.seq
- 16s555τÄïσ⌐╖12-14μ╡ïσ║Åτ╗ôμ₧£/16--5-03_16S555F_17683_263896_F04.ab1
- 16s555τÄïσ⌐╖12-14μ╡ïσ║Åτ╗ôμ₧£/16--5-03_16S555F_17683_263896_F04.seq
- 16s555τÄïσ⌐╖12-14μ╡ïσ║Åτ╗ôμ₧£/16--5-05_16S555F_17683_263897_F05.ab1
- 16s555τÄïσ⌐╖12-14μ╡ïσ║Åτ╗ôμ₧£/16--5-05_16S555F_17683_263897_F05.seq
- 16s555τÄïσ⌐╖12-14μ╡ïσ║Åτ╗ôμ₧£/16--5-07_16S555F_17683_263898_F06.ab1
- 16s555τÄïσ⌐╖12-14μ╡ïσ║Åτ╗ôμ₧£/16--5-17_16S555F_17683_263899_F07.ab1
- 16s555τÄïσ⌐╖12-14μ╡ïσ║Åτ╗ôμ₧£/16--5-17_16S555F_17683_263899_F07.seq
- 16s555τÄïσ⌐╖12-14μ╡ïσ║Åτ╗ôμ₧£/16--5-22YUAN_16S555F_17683_263901_F08.ab1
- 16s555τÄïσ⌐╖12-14μ╡ïσ║Åτ╗ôμ₧£/16--5-22YUAN_16S555F_17683_263901_F08.seq
- 16s555τÄïσ⌐╖12-14μ╡ïσ║Åτ╗ôμ₧£/09_F_13638_215729_D09.ab1
- 16s555τÄïσ⌐╖12-14μ╡ïσ║Åτ╗ôμ₧£/14_F_13638_215733_E01.seq
- 16s555τÄïσ⌐╖12-14μ╡ïσ║Åτ╗ôμ₧£/16--5-07_16S555F_17683_263898_F06.seq
- 16s555τÄïσ⌐╖12-14μ╡ïσ║Åτ╗ôμ₧£/22_F_13638_215739_E07.ab1
- 16s555τÄïσ⌐╖12-14μ╡ïσ║Åτ╗ôμ₧£/16_F_13638_215735_E03.ab1
- 16s555τÄïσ⌐╖12-14μ╡ïσ║Åτ╗ôμ₧£/16_F_13638_215735_E03.seq
- 16s555τÄïσ⌐╖12-14μ╡ïσ║Åτ╗ôμ₧£/18_F_13638_215736_E04.ab1
- 16s555τÄïσ⌐╖12-14μ╡ïσ║Åτ╗ôμ₧£/18_F_13638_215736_E04.seq
- 16s555τÄïσ⌐╖12-14μ╡ïσ║Åτ╗ôμ₧£/20_F_13638_215737_E05.ab1
- 16s555τÄïσ⌐╖12-14μ╡ïσ║Åτ╗ôμ₧£/20_F_13638_215737_E05.seq
- 16s555τÄïσ⌐╖12-14μ╡ïσ║Åτ╗ôμ₧£/21_F_13638_215738_E06.ab1
- 16s555τÄïσ⌐╖12-14μ╡ïσ║Åτ╗ôμ₧£/21_F_13638_215738_E06.seq
- 16s555τÄïσ⌐╖12-14μ╡ïσ║Åτ╗ôμ₧£/22_F_13638_215739_E07.seq
- 16s555τÄïσ⌐╖12-14μ╡ïσ║Åτ╗ôμ₧£/23_F_13638_215740_E08.ab1
- 16s555τÄïσ⌐╖12-14μ╡ïσ║Åτ╗ôμ₧£/23_F_13638_215740_E08.seq
- 16s555τÄïσ⌐╖12-14μ╡ïσ║Åτ╗ôμ₧£/25_F_13638_215741_E09.ab1
- 16s555τÄïσ⌐╖12-14μ╡ïσ║Åτ╗ôμ₧£/25_F_13638_215741_E09.seq
- 16s555τÄïσ⌐╖12-14μ╡ïσ║Åτ╗ôμ₧£/26_F_13638_215742_E10.ab1
- 16s555τÄïσ⌐╖12-14μ╡ïσ║Åτ╗ôμ₧£/26_F_13638_215742_E10.seq
- 16s555τÄïσ⌐╖12-14μ╡ïσ║Åτ╗ôμ₧£/27_F_13638_215743_E11.ab1
- 16s555τÄïσ⌐╖12-14μ╡ïσ║Åτ╗ôμ₧£/27_F_13638_215743_E11.seq
- 16s555τÄïσ⌐╖12-14μ╡ïσ║Åτ╗ôμ₧£/16S555-12_16S555F_18457_276792_H11.ab1
- 16s555τÄïσ⌐╖12-14μ╡ïσ║Åτ╗ôμ₧£/16S555-24_16S555F_18457_276793_H03.seq
- 16s555τÄïσ⌐╖12-14μ╡ïσ║Åτ╗ôμ₧£/16S555-12_16S555F_18457_276792_H11.seq
- 16s555τÄïσ⌐╖12-14μ╡ïσ║Åτ╗ôμ₧£/16S555-19_16S555F_18457_276791_H10.ab1
- 16s555τÄïσ⌐╖12-14μ╡ïσ║Åτ╗ôμ₧£/16S555-19_16S555F_18457_276791_H10.seq
- 16s555τÄïσ⌐╖12-14μ╡ïσ║Åτ╗ôμ₧£/16S555-24_16S555F_18457_276793_H03.ab1
- 16s555τÄïσ⌐╖12-14μ╡ïσ║Åτ╗ôμ₧£/01E_16-S-19_16-S-55SF_130316T0050-0008_E01.ab1
- 16s555τÄïσ⌐╖12-14μ╡ïσ║Åτ╗ôμ₧£/01E_16-S-19_16-S-55SF_130316T0050-0008_E01.seq
