# Supplementary material for: Disease spectrum and prognostic factors in patients treated for tuberculous meningitis in Shaanxi province, China
Source: Front Microbiol. 2024 May 17;15:1374458. doi: 10.3389/fmicb.2024.1374458 (PMC11140062; doi:10.3389/fmicb.2024.1374458)
Supplement: Supplementary file 3 [file Data_Sheet_3.zip]

Archive with 24 entries (23 files):
- 130320T0009τÄïσ⌐╖03-20μ╡ïσ║Åτ╗ôμ₧£1/
- 130320T0009τÄïσ⌐╖03-20μ╡ïσ║Åτ╗ôμ₧£1/4_W1FT0319027_130320T0009-0002_G07.seq
- 130320T0009τÄïσ⌐╖03-20μ╡ïσ║Åτ╗ôμ₧£1/10_130320T0009.seq
- 130320T0009τÄïσ⌐╖03-20μ╡ïσ║Åτ╗ôμ₧£1/10_W1FT0319027_130320T0009-0014_F08.ab1
- 130320T0009τÄïσ⌐╖03-20μ╡ïσ║Åτ╗ôμ₧£1/10_W1FT0319027_130320T0009-0014_F08.seq
- 130320T0009τÄïσ⌐╖03-20μ╡ïσ║Åτ╗ôμ₧£1/19_130320T0009.seq
- 130320T0009τÄïσ⌐╖03-20μ╡ïσ║Åτ╗ôμ₧£1/19_W1FT0319027_130320T0009-0015_H07.ab1
- 130320T0009τÄïσ⌐╖03-20μ╡ïσ║Åτ╗ôμ₧£1/19_W1FT0319027_130320T0009-0015_H07.seq
- 130320T0009τÄïσ⌐╖03-20μ╡ïσ║Åτ╗ôμ₧£1/4_130320T0009.seq
- 130320T0009τÄïσ⌐╖03-20μ╡ïσ║Åτ╗ôμ₧£1/4_W1FT0319027_130320T0009-0002_G07.ab1
- 130320T0009τÄïσ⌐╖03-20μ╡ïσ║Åτ╗ôμ₧£1/5_W1FT0319027_130320T0009-0004_A08.ab1
- 130320T0009τÄïσ⌐╖03-20μ╡ïσ║Åτ╗ôμ₧£1/5_W1FT0319027_130320T0009-0004_A08.seq
- 130320T0009τÄïσ⌐╖03-20μ╡ïσ║Åτ╗ôμ₧£1/6_130320T0009.seq
- 130320T0009τÄïσ⌐╖03-20μ╡ïσ║Åτ╗ôμ₧£1/6_W1FT0319027_130320T0009-0006_B08.ab1
- 130320T0009τÄïσ⌐╖03-20μ╡ïσ║Åτ╗ôμ₧£1/6_W1FT0319027_130320T0009-0006_B08.seq
- 130320T0009τÄïσ⌐╖03-20μ╡ïσ║Åτ╗ôμ₧£1/7_130320T0009.seq
- 130320T0009τÄïσ⌐╖03-20μ╡ïσ║Åτ╗ôμ₧£1/7_W1FT0319027_130320T0009-0008_C08.ab1
- 130320T0009τÄïσ⌐╖03-20μ╡ïσ║Åτ╗ôμ₧£1/7_W1FT0319027_130320T0009-0008_C08.seq
- 130320T0009τÄïσ⌐╖03-20μ╡ïσ║Åτ╗ôμ₧£1/8_130320T0009.seq
- 130320T0009τÄïσ⌐╖03-20μ╡ïσ║Åτ╗ôμ₧£1/8_W1FT0319027_130320T0009-0010_D08.ab1
- 130320T0009τÄïσ⌐╖03-20μ╡ïσ║Åτ╗ôμ₧£1/8_W1FT0319027_130320T0009-0010_D08.seq
- 130320T0009τÄïσ⌐╖03-20μ╡ïσ║Åτ╗ôμ₧£1/9_130320T0009.seq
- 130320T0009τÄïσ⌐╖03-20μ╡ïσ║Åτ╗ôμ₧£1/9_W1FT0319027_130320T0009-0012_E08.ab1
- 130320T0009τÄïσ⌐╖03-20μ╡ïσ║Åτ╗ôμ₧£1/9_W1FT0319027_130320T0009-0012_E08.seq
