# Supplementary material for: Disease spectrum and prognostic factors in patients treated for tuberculous meningitis in Shaanxi province, China
Source: Front Microbiol. 2024 May 17;15:1374458. doi: 10.3389/fmicb.2024.1374458 (PMC11140062; doi:10.3389/fmicb.2024.1374458)
Supplement: Supplementary file 3 [file Data_Sheet_3.zip › 130320T0009τÄïσ⌐╖03-20μ╡ïσ║Åτ╗ôμ₧£1/10_130320T0009.seq]

"Contig 35" (1,2318)
  Contig Length:                 2318 bases
  Average Length/Sequence:        915 bases
  Total Sequence Length:         2747 bases
  Top Strand:                       2 sequences
  Bottom Strand:                    1 sequences
  Total:                            3 sequences
^^
TCGTCGTGCCTGCGACCACCATGCACGCGGGGTCTGACAAATCGCGCCGGGCAAACACCAGCACCCCGCGAGCCGGTCAGCTCGCGGGGTGCTGCGGCGGGTTGTGGTTGATCGGCGGGCAGGGCCGATCAACCCGAATCAGCGCACGTCGAACCTGTCGAGGTTCATCACCTTGTCCCAGGCAGCGACGAAGTCCTGCACGAACTTCGGCTGCGCGTCATCGGCGCCATAGACCTCGACAAGCGCCCGCAACTCCGAGTTGGACCCGAAGACCAGGTCCACGCGGCTGCCGGTCCACTTCACCTTGCCACTGCCATCCTTGCCCTGGTAGGTCCCGTCATCTGCTGGCGAGGGCTCCCAGGTGATACCCATGTCGAGCAGGTTCACGAAGAAGTCGTTGGTCAGTGACTCGGAGGCCTCGGTGAACACGCCCAGCGGTAAGCGCTTGTAGTTTGCGCCGAGGACGCGCAGGCCACCTACCAGCACCGTCATCTCAGGGGCACTGAGCGTAAGCAGGTTCGCCTTGTCGAGCAGCATGTACTCGGCCGGCAACGGGTTGCCCTTTCCGAGGTAGTTTCGGAAGCCATCTGCCTTGGGCTCCAGCACGGCAAAGGATTCCACGTCGGTTTGTTCCTGCGACGCATCCGTGCGGCCCGGGGTGAAGGGCACCGTGATGTTGTGGCCAGCCGCCTTTGCTGCTTTCTCTATGGCGGCACAGCCACCGAGCACGACGAGGTCGGCGAAGGACACTTTGATGTTCCCCGGCGCCGCGGAGTTGAATGACTCCTGGATCTCTTCCAGGGTGCGAATGACCTTGCGCAGATCCCCGTCGGGGTCGTTGACCTCCCACCCGACTTGTGGCTGCAGGCGGATGCGACCACCGTTGGCGCCGCCGCGCTTGTCGCTACCACGGAACGACGACGCCGCCGCCCATGCGGTCGAAACTAGCTGTGAGACAGTCAATCCCGATGCCAGGATCTGGCTCTTAAGGCTGGCAATCTCGGCTTCGCCGACGAGGTCGTGGCTGACCGCAGGGACCGGATCCTGCCACAGCAGGGTCTGCTTGGGGACCAGCGGCCCAAGGTATCTCGCAACGGGACCCATGTCTCGGTGGATCAGCTTGTACCAGGCCTTGGCGAACTCGTCGGCCAATTCCTCGGGGTGTTCCAGCCAGCGACGCGTGATCCGCTCATAGATCGGATCCACCCGCAGCGAGAGGTCAGTGGCCAGCATCGTCGGGGAGCGCCCTGGCCCGCCGAACGGGTCCGGGATGGTGCCGGCACCGGCGCCGTCCTTGGCGGTGTATTGCCAAGCGCCAGCAGGGCTCTTCGTCAGCTCCCACTCGTAGCCGTACAGGATCTCGAGGAAACTGTTGTCCCATTTCGTCGGGGTGTTCGTCCATACGACCTCGATGCCGCTGGTGATCGCGTCCTTACCGGTTCCGGTGCCATACGAGCTCTTCCAGCCCAAGCCCATCTGCTCCAGCGGAGCAGCCTCGGGTTCGGGGCCGACCAGATCGGCCGGGCCGGCGCCATGGGTCTTACCGAAAGTGTGACCGCCGACGATCAGCGCCGCTGTTTCGACGTCGTTCATGGCCATGCGCCGAAACGTCTCGCGAATGTCGACCGCCGCGGCCATGGGGTCCGGGTTGCCGTTCGGCCCCTCCGGGTTCACGTAGATCAGCCCCATCTGCACCGCGGCCAGCGGGTTCTCCAGATCCCGCTTACCGCTGTAACGCTCATCGCCGAGCCAGGTGGCTTCCTTGCCCCAATAGACCTCATCGGGCTCCCACTGGTCGACCCGGCCGAAGCCGAACCCGAACGTCTTGAAGCCCATCGATTCCAGCGCGCAGTTGCCGGCGAAAACAATCAGGTCCGCCCATGAGAGCTTCTTGCCGTACTTCTTCTTGACCGGCCACAGCAGCCGGCGCGCCTTGTCCAAGCTGGCGTTGTCGGGCCAGCTGTTAAGCGGCGCGAACCGCTGCATGCCGCCCCCGGCGCCGCCGCGGCCGTCGTGGATGCGGTAGGTGCCGGCAGCGTGCCACGCCATCCGGATAAACAGCGGCCCGTAGTGGCCGTAGTCGGCGGGCCACCACGGCTGCGAGGTGGTCATCACTTCCTCGATGTCCCGCGTCAGGGCGTCAACGTCGATGGTCGCGACCTCCGCGGCATAGTCGAACGCCGCACCCATCGGGTCAGCGACGGCCGGGTTTTGGTGCAGTACCTTCAGATTGAGCCGGTTGGGCCACCAGTCCTGGTTTCCGCCGCCCTCGACGGGGTATTTCATATGACCCACGACGGGACAGCCGTGCTAGCGC
