# Supplementary material for: Disease spectrum and prognostic factors in patients treated for tuberculous meningitis in Shaanxi province, China
Source: Front Microbiol. 2024 May 17;15:1374458. doi: 10.3389/fmicb.2024.1374458 (PMC11140062; doi:10.3389/fmicb.2024.1374458)
Supplement: Supplementary file 4 [file Data_Sheet_4.zip]

Archive with 59 entries (58 files):
- 1623467τÄïσ⌐╖12-14μ╡ïσ║Åτ╗ôμ₧£/
- 1623467τÄïσ⌐╖12-14μ╡ïσ║Åτ╗ôμ₧£/16--01_16-23467F_17684_263902_C11.ab1
- 1623467τÄïσ⌐╖12-14μ╡ïσ║Åτ╗ôμ₧£/16--01_16-23467F_17684_263902_C11.seq
- 1623467τÄïσ⌐╖12-14μ╡ïσ║Åτ╗ôμ₧£/16--02_16-23467F_14405_225720_A01.ab1
- 1623467τÄïσ⌐╖12-14μ╡ïσ║Åτ╗ôμ₧£/16--02_16-23467F_14405_225720_A01.seq
- 1623467τÄïσ⌐╖12-14μ╡ïσ║Åτ╗ôμ₧£/16--03_16-23467F_17684_263903_C12.ab1
- 1623467τÄïσ⌐╖12-14μ╡ïσ║Åτ╗ôμ₧£/16--03_16-23467F_17684_263903_C12.seq
- 1623467τÄïσ⌐╖12-14μ╡ïσ║Åτ╗ôμ₧£/16--04_16-23467F_14405_225721_A02.ab1
- 1623467τÄïσ⌐╖12-14μ╡ïσ║Åτ╗ôμ₧£/16--04_16-23467F_14405_225721_A02.seq
- 1623467τÄïσ⌐╖12-14μ╡ïσ║Åτ╗ôμ₧£/16--05_16-23467F_14405_225722_A03.ab1
- 1623467τÄïσ⌐╖12-14μ╡ïσ║Åτ╗ôμ₧£/16--05_16-23467F_14405_225722_A03.seq
- 1623467τÄïσ⌐╖12-14μ╡ïσ║Åτ╗ôμ₧£/16--06_16-23467F_14405_225723_A04.ab1
- 1623467τÄïσ⌐╖12-14μ╡ïσ║Åτ╗ôμ₧£/16--06_16-23467F_14405_225723_A04.seq
- 1623467τÄïσ⌐╖12-14μ╡ïσ║Åτ╗ôμ₧£/16--07_16-23467F_14405_225724_F12.ab1
- 1623467τÄïσ⌐╖12-14μ╡ïσ║Åτ╗ôμ₧£/16--07_16-23467F_14405_225724_F12.seq
- 1623467τÄïσ⌐╖12-14μ╡ïσ║Åτ╗ôμ₧£/16--08_16-23467F_14405_225725_A05.ab1
- 1623467τÄïσ⌐╖12-14μ╡ïσ║Åτ╗ôμ₧£/16--09_16-23467F_14405_225726_A06.ab1
- 1623467τÄïσ⌐╖12-14μ╡ïσ║Åτ╗ôμ₧£/16--09_16-23467F_14405_225726_A06.seq
- 1623467τÄïσ⌐╖12-14μ╡ïσ║Åτ╗ôμ₧£/16--10_16-23467F_14405_225727_A07.ab1
- 1623467τÄïσ⌐╖12-14μ╡ïσ║Åτ╗ôμ₧£/16--10_16-23467F_14405_225727_A07.seq
- 1623467τÄïσ⌐╖12-14μ╡ïσ║Åτ╗ôμ₧£/16--11_16-23467F_14405_225728_A08.ab1
- 1623467τÄïσ⌐╖12-14μ╡ïσ║Åτ╗ôμ₧£/16--11_16-23467F_14405_225728_A08.seq
- 1623467τÄïσ⌐╖12-14μ╡ïσ║Åτ╗ôμ₧£/16--13_16-23467F_14405_225729_A09.seq
- 1623467τÄïσ⌐╖12-14μ╡ïσ║Åτ╗ôμ₧£/16--14_16-23467F_14405_225730_A10.ab1
- 1623467τÄïσ⌐╖12-14μ╡ïσ║Åτ╗ôμ₧£/16--14_16-23467F_14405_225730_A10.seq
- 1623467τÄïσ⌐╖12-14μ╡ïσ║Åτ╗ôμ₧£/16--15_16-23467F_14405_225731_G01.ab1
- 1623467τÄïσ⌐╖12-14μ╡ïσ║Åτ╗ôμ₧£/16--15_16-23467F_14405_225731_G01.seq
- 1623467τÄïσ⌐╖12-14μ╡ïσ║Åτ╗ôμ₧£/16--16_16-23467F_14405_225732_A11.ab1
- 1623467τÄïσ⌐╖12-14μ╡ïσ║Åτ╗ôμ₧£/16--16_16-23467F_14405_225732_A11.seq
- 1623467τÄïσ⌐╖12-14μ╡ïσ║Åτ╗ôμ₧£/16--08_16-23467F_14405_225725_A05.seq
- 1623467τÄïσ⌐╖12-14μ╡ïσ║Åτ╗ôμ₧£/16--13_16-23467F_14405_225729_A09.ab1
- 1623467τÄïσ⌐╖12-14μ╡ïσ║Åτ╗ôμ₧£/16--17_16-23467F_17684_263904_A01.ab1
- 1623467τÄïσ⌐╖12-14μ╡ïσ║Åτ╗ôμ₧£/16--17_16-23467F_17684_263904_A01.seq
- 1623467τÄïσ⌐╖12-14μ╡ïσ║Åτ╗ôμ₧£/16--18_16-23467F_14405_225733_A12.ab1
- 1623467τÄïσ⌐╖12-14μ╡ïσ║Åτ╗ôμ₧£/16--18_16-23467F_14405_225733_A12.seq
- 1623467τÄïσ⌐╖12-14μ╡ïσ║Åτ╗ôμ₧£/16--20_16-23467F_14405_225734_B01.ab1
- 1623467τÄïσ⌐╖12-14μ╡ïσ║Åτ╗ôμ₧£/16--20_16-23467F_14405_225734_B01.seq
- 1623467τÄïσ⌐╖12-14μ╡ïσ║Åτ╗ôμ₧£/16--21_16-23467F_14405_225735_B02.ab1
- 1623467τÄïσ⌐╖12-14μ╡ïσ║Åτ╗ôμ₧£/16--21_16-23467F_14405_225735_B02.seq
- 1623467τÄïσ⌐╖12-14μ╡ïσ║Åτ╗ôμ₧£/16--22YUAN_16-23467F_14405_225741_B07.ab1
- 1623467τÄïσ⌐╖12-14μ╡ïσ║Åτ╗ôμ₧£/16--22YUAN_16-23467F_14405_225741_B07.seq
- 1623467τÄïσ⌐╖12-14μ╡ïσ║Åτ╗ôμ₧£/16--22YUAN_16-23467F_17684_263906_D02.ab1
- 1623467τÄïσ⌐╖12-14μ╡ïσ║Åτ╗ôμ₧£/16--22YUAN_16-23467F_17684_263906_D02.seq
- 1623467τÄïσ⌐╖12-14μ╡ïσ║Åτ╗ôμ₧£/16--22_16-23467F_14405_225736_B03.ab1
- 1623467τÄïσ⌐╖12-14μ╡ïσ║Åτ╗ôμ₧£/16--22_16-23467F_14405_225736_B03.seq
- 1623467τÄïσ⌐╖12-14μ╡ïσ║Åτ╗ôμ₧£/16--23_16-23467F_14405_225737_B04.ab1
- 1623467τÄïσ⌐╖12-14μ╡ïσ║Åτ╗ôμ₧£/16--23_16-23467F_14405_225737_B04.seq
- 1623467τÄïσ⌐╖12-14μ╡ïσ║Åτ╗ôμ₧£/16--25_16-23467F_14405_225738_G02.ab1
- 1623467τÄïσ⌐╖12-14μ╡ïσ║Åτ╗ôμ₧£/16--25_16-23467F_14405_225738_G02.seq
- 1623467τÄïσ⌐╖12-14μ╡ïσ║Åτ╗ôμ₧£/16--26_16-23467F_14405_225739_B05.ab1
- 1623467τÄïσ⌐╖12-14μ╡ïσ║Åτ╗ôμ₧£/16--26_16-23467F_14405_225739_B05.seq
- 1623467τÄïσ⌐╖12-14μ╡ïσ║Åτ╗ôμ₧£/16--27_16-23467F_14405_225740_B06.ab1
- 1623467τÄïσ⌐╖12-14μ╡ïσ║Åτ╗ôμ₧£/16--27_16-23467F_14405_225740_B06.seq
- 1623467τÄïσ⌐╖12-14μ╡ïσ║Åτ╗ôμ₧£/1623467-12_16-23467F_18455_276749_E08.ab1
- 1623467τÄïσ⌐╖12-14μ╡ïσ║Åτ╗ôμ₧£/1623467-12_16-23467F_18455_276749_E08.seq
- 1623467τÄïσ⌐╖12-14μ╡ïσ║Åτ╗ôμ₧£/1623467-24_16-23467F_18455_276750_E09.ab1
- 1623467τÄïσ⌐╖12-14μ╡ïσ║Åτ╗ôμ₧£/1623467-24_16-23467F_18455_276750_E09.seq
- 1623467τÄïσ⌐╖12-14μ╡ïσ║Åτ╗ôμ₧£/01D_16-23467-19_16-23467F_130316T0050-0007_D01.ab1
- 1623467τÄïσ⌐╖12-14μ╡ïσ║Åτ╗ôμ₧£/01D_16-23467-19_16-23467F_130316T0050-0007_D01.seq
