# Supplementary material for: Disease spectrum and prognostic factors in patients treated for tuberculous meningitis in Shaanxi province, China
Source: Front Microbiol. 2024 May 17;15:1374458. doi: 10.3389/fmicb.2024.1374458 (PMC11140062; doi:10.3389/fmicb.2024.1374458)
Supplement: Supplementary file 4 [file Data_Sheet_4.zip › 1623467τÄïσ⌐╖12-14μ╡ïσ║Åτ╗ôμ₧£/16--21_16-23467F_14405_225735_B02.seq]

TGACACGTGGGACGGCGATTGGGACGAAGTCGTAACAAGGTAGCCGTACCGGAAGGTGCGGCTGGATCACCTCCTTTCTAAGGAGCACCACGAAAACGCCCCAACTGGTGGGGCGTAGGCCGTGAGGGGTTCTTGTCTGTAGTGGGCGAGAGCCGGGTGCATGACAACAAAGTTGGCCACCAACACACTGTTGGGTCCTGAGGCAACACTCGGACTTGTTCCAGGTGTTGTCCCACCGCCTTGGTGGTGGGGTGTGGTGTTTGAGAACTGGATAGTGGTTGCGAGCATCAATGGATACGCTGCCGGCTAGCGGTGGCGTGTTCTTTGTGCAATATTCTTTGGTTTTTGTTGTGTTTGTAAGTGTCTAAGGGCGCATGGTGGATGCCTTGGCATCGAGAGCCGATGAAGGACGTGGGAGGCTGGT
