# Supplementary material for: Disease spectrum and prognostic factors in patients treated for tuberculous meningitis in Shaanxi province, China
Source: Front Microbiol. 2024 May 17;15:1374458. doi: 10.3389/fmicb.2024.1374458 (PMC11140062; doi:10.3389/fmicb.2024.1374458)
Supplement: Supplementary file 5 [file Data_Sheet_5.zip]

Archive with 109 entries (108 files):
- rrs1690F.R/
- rrs1690F.R/R--17_RRS1690F_17680_263837_A09.ab1
- rrs1690F.R/R--17_RRS1690F_17680_263837_A09.seq
- rrs1690F.R/R--17_RRS1690R_17680_263838_A10.ab1
- rrs1690F.R/R--17_RRS1690R_17680_263838_A10.seq
- rrs1690F.R/R--22YUAN_RRS1690F_17680_263841_A11.ab1
- rrs1690F.R/R--22YUAN_RRS1690F_17680_263841_A11.seq
- rrs1690F.R/R--22YUAN_RRS1690R_17680_263842_A12.ab1
- rrs1690F.R/R--22YUAN_RRS1690R_17680_263842_A12.seq
- rrs1690F.R/RRS-02_RRS1690F_14406_225742_G03.ab1
- rrs1690F.R/RRS-02_RRS1690F_14406_225742_G03.seq
- rrs1690F.R/RRS-02_RRS1690R_14406_225743_G04.ab1
- rrs1690F.R/RRS-02_RRS1690R_14406_225743_G04.seq
- rrs1690F.R/RRS-04_RRS1690F_14406_225744_B08.ab1
- rrs1690F.R/RRS-04_RRS1690F_14406_225744_B08.seq
- rrs1690F.R/RRS-04_RRS1690R_14406_225745_B09.ab1
- rrs1690F.R/RRS-04_RRS1690R_14406_225745_B09.seq
- rrs1690F.R/RRS-05_RRS1690F_14406_225746_B10.ab1
- rrs1690F.R/RRS-05_RRS1690F_14406_225746_B10.seq
- rrs1690F.R/RRS-05_RRS1690R_14406_225747_B11.ab1
- rrs1690F.R/RRS-05_RRS1690R_14406_225747_B11.seq
- rrs1690F.R/RRS-06_RRS1690F_14406_225748_B12.ab1
- rrs1690F.R/RRS-06_RRS1690F_14406_225748_B12.seq
- rrs1690F.R/RRS-06_RRS1690R_14406_225749_C01.ab1
- rrs1690F.R/RRS-06_RRS1690R_14406_225749_C01.seq
- rrs1690F.R/RRS-07_RRS1690F_14406_225750_C02.ab1
- rrs1690F.R/RRS-07_RRS1690F_14406_225750_C02.seq
- rrs1690F.R/RRS-07_RRS1690R_14406_225751_C03.ab1
- rrs1690F.R/RRS-07_RRS1690R_14406_225751_C03.seq
- rrs1690F.R/RRS-08_RRS1690F_14406_225752_C04.ab1
- rrs1690F.R/RRS-08_RRS1690F_14406_225752_C04.seq
- rrs1690F.R/RRS-08_RRS1690R_14406_225753_C05.ab1
- rrs1690F.R/RRS-09_RRS1690F_14406_225754_G05.ab1
- rrs1690F.R/RRS-09_RRS1690F_14406_225754_G05.seq
- rrs1690F.R/RRS-09_RRS1690R_14406_225755_G06.ab1
- rrs1690F.R/RRS-09_RRS1690R_14406_225755_G06.seq
- rrs1690F.R/RRS-10_RRS1690F_14406_225756_C06.ab1
- rrs1690F.R/RRS-10_RRS1690F_14406_225756_C06.seq
- rrs1690F.R/RRS-08_RRS1690R_14406_225753_C05.seq
- rrs1690F.R/RRS-10_RRS1690R_14406_225757_C07.ab1
- rrs1690F.R/RRS-13_RRS1690F_14406_225760_C10.seq
- rrs1690F.R/RRS-15_RRS1690F_14406_225764_D02.ab1
- rrs1690F.R/RRS-10_RRS1690R_14406_225757_C07.seq
- rrs1690F.R/RRS-11_RRS1690F_14406_225758_C08.ab1
- rrs1690F.R/RRS-11_RRS1690F_14406_225758_C08.seq
- rrs1690F.R/RRS-11_RRS1690R_14406_225759_C09.ab1
- rrs1690F.R/RRS-11_RRS1690R_14406_225759_C09.seq
- rrs1690F.R/RRS-13_RRS1690F_14406_225760_C10.ab1
- rrs1690F.R/RRS-13_RRS1690R_14406_225761_C11.ab1
- rrs1690F.R/RRS-13_RRS1690R_14406_225761_C11.seq
- rrs1690F.R/RRS-14_RRS1690F_14406_225762_C12.ab1
- rrs1690F.R/RRS-14_RRS1690F_14406_225762_C12.seq
- rrs1690F.R/RRS-14_RRS1690R_14406_225763_D01.ab1
- rrs1690F.R/RRS-14_RRS1690R_14406_225763_D01.seq
- rrs1690F.R/RRS-15_RRS1690F_14406_225764_D02.seq
- rrs1690F.R/RRS-15_RRS1690R_14406_225765_D03.ab1
- rrs1690F.R/RRS-15_RRS1690R_14406_225765_D03.seq
- rrs1690F.R/RRS-16_RRS1690F_14406_225766_D04.ab1
- rrs1690F.R/RRS-16_RRS1690F_14406_225766_D04.seq
- rrs1690F.R/RRS-16_RRS1690R_14406_225767_D05.ab1
- rrs1690F.R/RRS-16_RRS1690R_14406_225767_D05.seq
- rrs1690F.R/RRS-18_RRS1690F_14406_225768_D06.ab1
- rrs1690F.R/RRS-18_RRS1690F_14406_225768_D06.seq
- rrs1690F.R/RRS-18_RRS1690R_14406_225769_D07.ab1
- rrs1690F.R/RRS-18_RRS1690R_14406_225769_D07.seq
- rrs1690F.R/RRS-20_RRS1690F_14406_225770_D08.ab1
- rrs1690F.R/RRS-20_RRS1690F_14406_225770_D08.seq
- rrs1690F.R/RRS-20_RRS1690R_14406_225771_D09.ab1
- rrs1690F.R/RRS-20_RRS1690R_14406_225771_D09.seq
- rrs1690F.R/RRS-21_RRS1690F_14406_225772_D10.ab1
- rrs1690F.R/RRS-21_RRS1690F_14406_225772_D10.seq
- rrs1690F.R/RRS-21_RRS1690R_14406_225773_D11.ab1
- rrs1690F.R/RRS-21_RRS1690R_14406_225773_D11.seq
- rrs1690F.R/RRS-22_RRS1690F_14406_225774_D12.ab1
- rrs1690F.R/RRS-22_RRS1690F_14406_225774_D12.seq
- rrs1690F.R/RRS-22_RRS1690R_14406_225775_E01.ab1
- rrs1690F.R/RRS-22_RRS1690R_14406_225775_E01.seq
- rrs1690F.R/RRS-23_RRS1690F_14406_225776_E02.ab1
- rrs1690F.R/RRS-23_RRS1690F_14406_225776_E02.seq
- rrs1690F.R/RRS-23_RRS1690R_14406_225777_E03.ab1
- rrs1690F.R/RRS-23_RRS1690R_14406_225777_E03.seq
- rrs1690F.R/RRS-25_RRS1690F_14406_225778_G07.ab1
- rrs1690F.R/RRS-25_RRS1690F_14406_225778_G07.seq
- rrs1690F.R/RRS-25_RRS1690R_14406_225779_G08.ab1
- rrs1690F.R/RRS-25_RRS1690R_14406_225779_G08.seq
- rrs1690F.R/RRS-26_RRS1690F_14406_225780_E04.ab1
- rrs1690F.R/RRS-26_RRS1690F_14406_225780_E04.seq
- rrs1690F.R/RRS-26_RRS1690R_14406_225781_E05.ab1
- rrs1690F.R/RRS-26_RRS1690R_14406_225781_E05.seq
- rrs1690F.R/RRS-27_RRS1690F_14406_225782_E06.ab1
- rrs1690F.R/RRS-27_RRS1690F_14406_225782_E06.seq
- rrs1690F.R/RRS-27_RRS1690R_14406_225783_E07.ab1
- rrs1690F.R/RRS-27_RRS1690R_14406_225783_E07.seq
- rrs1690F.R/RRS1690-24_RRS1690F_18450_276710_B01.ab1
- rrs1690F.R/01A_RRS-1_RRS1690F_130316T0050-0001_A01.ab1
- rrs1690F.R/RRS1690-24_RRS1690F_18450_276710_B01.seq
- rrs1690F.R/10A_RRS-1_RRS1690R_130316T0050-0002_A10.ab1
- rrs1690F.R/RRS1690-24_RRS1690R_18450_276711_B02.ab1
- rrs1690F.R/01A_RRS-1_RRS1690F_130316T0050-0001_A01.seq
- rrs1690F.R/RRS1690-24_RRS1690R_18450_276711_B02.seq
- rrs1690F.R/01B_RRS-3_RRS1690F_130316T0050-0003_B01.ab1
- rrs1690F.R/10A_RRS-1_RRS1690R_130316T0050-0002_A10.seq
- rrs1690F.R/01B_RRS-3_RRS1690F_130316T0050-0003_B01.seq
- rrs1690F.R/01C_RRS-19_RRS1690F_130316T0050-0005_C01.ab1
- rrs1690F.R/10B_RRS-3_RRS1690R_130316T0050-0004_B10.ab1
- rrs1690F.R/01C_RRS-19_RRS1690F_130316T0050-0005_C01.seq
- rrs1690F.R/RRS-19_RRS1690R_130316T0050-0006_D08.seq
- rrs1690F.R/10B_RRS-3_RRS1690R_130316T0050-0004_B10.seq
- rrs1690F.R/RRS-19_RRS1690R_130316T0050-0006_D08.ab1
