# Supplementary material for: Disease spectrum and prognostic factors in patients treated for tuberculous meningitis in Shaanxi province, China
Source: Front Microbiol. 2024 May 17;15:1374458. doi: 10.3389/fmicb.2024.1374458 (PMC11140062; doi:10.3389/fmicb.2024.1374458)
Supplement: Supplementary file 5 [file Data_Sheet_5.zip › rrs1690F.R/RRS-10_RRS1690F_14406_225756_C06.seq]

AGTAACATATACTTTGGCTCCTTTTCAAGGGAGTGTTTGGGTTTTGTTTGGAGAGTTTGATCCTGGCTCAGGACGAACGCTGGCGGCGTGCTTAACACATGCAAGTCGAACGGAAAGGTCTCTTCGGAGATACTCGAGTGGCGAACGGGTGAGTAACACGTGGGTGATCTGCCCTGCACTTCGGGATAAGCCTGGGAAACTGGGTCTAATACCGGATAGGACCACGGGATGCATGTCTTGTGGTGGAAAGCGCTTTAGCGGTGTGGGATGAGCCCGCGGCCTATCAGCTTGTTGGTGGGGTGACGGCCTACCAAGGCGACGACGGGTAGCCGGCCTGAGAGGGTGTCCGGCCACACTGGGACTGAGATACGGCCCAGACTCCTACGGGAGGCAGCAGTGGGGAATATTGCACAATGGGCGCAAGCCTGATGCAGCGACGCCGCGTGGGGGATGACGGCCTTCGGGTTGTAAACCTCTTTCACCATCGACGAAGGTCCGGGTTCTCTCGGATTGACGGTAGGTGGAGAAGAAGCACCGGCCAACTACGTGCCAGCAGCCGCGGTAATACGTAGGGTGCGAGCGTTGTCCGGAATTACTGGGCGTAAAGAGCTCGTAGGTGGTTTGTCGCGTTGTTCGTGAAATCTCACGGCTTAACTGTGAGCGTGCGGGCGATACGGGCAGACTAGAGTACTGCAGGGGAGACTGGAATTCCTGGTGTAGCGGTGGAATGCGCAGATATCAGGAGGAACACCGGTGGCGAAGGCGGGTCTCTGGGCAGTAACTGACGCTGAGGAGCGAAAGCGTGGGGAGCGAACAGGATTAGATACCCTGGTAGTCCACGCCGTAAACGGTGGGTACTAGGTGTGGGTTTCCTTCCTTGGGATCCGTGCCGTAGCTAACGCATTAAGTACCCCGCCTGGGGAGTACGGCCGCAAGGCTAAAACTCAAAGGAATTGACGGGGGCCCGCACAAGCGGCGGAGCATGTGGATTAATTCGATGCAACGCGAAGAACCTTACCTGGGTTTGACATGCACAGGACGCGTCTAGAGATAGCGTCCCTTGTGCTGTGTGCAGTGTGCATGCTGTCGTCAGCTCGTGTCGGGAGATGTTGGTAAGTCCCGCACGAGCGCACCTTGTTCTCATGTTGCAGCACGTATGGTGGGACTCGTGGAAGACTGCCAGGTCCACTCGAGAAAGGTGGGATAACACTTCAAGGTCTAATGGCTTATGTCCAGGCTCCACATTCTTAATGGCCGTTCAAAGGCCTGTATGATTT
