# Supplementary material for: Disease spectrum and prognostic factors in patients treated for tuberculous meningitis in Shaanxi province, China
Source: Front Microbiol. 2024 May 17;15:1374458. doi: 10.3389/fmicb.2024.1374458 (PMC11140062; doi:10.3389/fmicb.2024.1374458)
Supplement: Supplementary file 6 [file Data_Sheet_6.zip]

Archive with 484 entries (480 files):
- ΦÇÉΦì»σƒ║σ¢á1/
- ΦÇÉΦì»σƒ║σ¢á1/rrsKμ╡ïσ║Å/
- ΦÇÉΦì»σƒ║σ¢á1/rrsKμ╡ïσ║Å/RRS-13_RRS-F_130523T0094-0067_G05.ab1
- ΦÇÉΦì»σƒ║σ¢á1/rrsKμ╡ïσ║Å/RRS-13_RRS-F_130523T0094-0067_G05.seq
- ΦÇÉΦì»σƒ║σ¢á1/rrsKμ╡ïσ║Å/RRS-13_RRS-R_130523T0094-0068_H05.ab1
- ΦÇÉΦì»σƒ║σ¢á1/rrsKμ╡ïσ║Å/RRS-13_RRS-R_130523T0094-0068_H05.seq
- ΦÇÉΦì»σƒ║σ¢á1/rrsKμ╡ïσ║Å/RRS-19_RRS-F_130523T0094-0079_E06.ab1
- ΦÇÉΦì»σƒ║σ¢á1/rrsKμ╡ïσ║Å/RRS-19_RRS-F_130523T0094-0079_E06.seq
- ΦÇÉΦì»σƒ║σ¢á1/rrsKμ╡ïσ║Å/RRS-19_RRS-R_130523T0094-0080_B07.ab1
- ΦÇÉΦì»σƒ║σ¢á1/rrsKμ╡ïσ║Å/RRS-1_23189.seq
- ΦÇÉΦì»σƒ║σ¢á1/rrsKμ╡ïσ║Å/RRS-1_RRS-F_23189_347390_G06.ab1
- ΦÇÉΦì»σƒ║σ¢á1/rrsKμ╡ïσ║Å/RRS-1_RRS-F_23189_347390_G06.seq
- ΦÇÉΦì»σƒ║σ¢á1/rrsKμ╡ïσ║Å/RRS-1_RRS-R_130523T0019-0051_C01.ab1
- ΦÇÉΦì»σƒ║σ¢á1/rrsKμ╡ïσ║Å/RRS-1_RRS-R_130523T0019-0051_C01.seq
- ΦÇÉΦì»σƒ║σ¢á1/rrsKμ╡ïσ║Å/RRS-1_RRS-R_23189_347391_G07.ab1
- ΦÇÉΦì»σƒ║σ¢á1/rrsKμ╡ïσ║Å/RRS-1_RRS-R_23189_347391_G07.seq
- ΦÇÉΦì»σƒ║σ¢á1/rrsKμ╡ïσ║Å/RRS-22_RRS-R_130523T0094-0086_D07.ab1
- ΦÇÉΦì»σƒ║σ¢á1/rrsKμ╡ïσ║Å/RRS-22_RRS-R_130523T0094-0086_D07.seq
- ΦÇÉΦì»σƒ║σ¢á1/rrsKμ╡ïσ║Å/RRS-2_23189.seq
- ΦÇÉΦì»σƒ║σ¢á1/rrsKμ╡ïσ║Å/RRS-2_RRS-F_130523T0019-0042_G04.ab1
- ΦÇÉΦì»σƒ║σ¢á1/rrsKμ╡ïσ║Å/RRS-2_RRS-F_130523T0019-0042_G04.seq
- ΦÇÉΦì»σƒ║σ¢á1/rrsKμ╡ïσ║Å/RRS-2_RRS-F_23189_347392_G08.ab1
- ΦÇÉΦì»σƒ║σ¢á1/rrsKμ╡ïσ║Å/RRS-2_RRS-F_23189_347392_G08.seq
- ΦÇÉΦì»σƒ║σ¢á1/rrsKμ╡ïσ║Å/RRS-2_RRS-R_23189_347393_G09.ab1
- ΦÇÉΦì»σƒ║σ¢á1/rrsKμ╡ïσ║Å/RRS-2_RRS-R_23189_347393_G09.seq
- ΦÇÉΦì»σƒ║σ¢á1/rrsKμ╡ïσ║Å/RRS-3_130523T0019.seq
- ΦÇÉΦì»σƒ║σ¢á1/rrsKμ╡ïσ║Å/RRS-3_RRS-F_130523T0019-0043_A05.ab1
- ΦÇÉΦì»σƒ║σ¢á1/rrsKμ╡ïσ║Å/RRS-3_RRS-F_130523T0019-0043_A05.seq
- ΦÇÉΦì»σƒ║σ¢á1/rrsKμ╡ïσ║Å/RRS-3_RRS-R_130523T0019-0053_A08.ab1
- ΦÇÉΦì»σƒ║σ¢á1/rrsKμ╡ïσ║Å/RRS-3_RRS-R_130523T0019-0053_A08.seq
- ΦÇÉΦì»σƒ║σ¢á1/rrsKμ╡ïσ║Å/RRS-4_RRS-F_130523T0019-0044_B05.ab1
- ΦÇÉΦì»σƒ║σ¢á1/rrsKμ╡ïσ║Å/RRS-4_RRS-F_130523T0019-0044_B05.seq
- ΦÇÉΦì»σƒ║σ¢á1/rrsKμ╡ïσ║Å/RRS-4_RRS-R_130523T0019-0054_B08.ab1
- ΦÇÉΦì»σƒ║σ¢á1/rrsKμ╡ïσ║Å/RRS-4_RRS-R_130523T0019-0054_B08.seq
- ΦÇÉΦì»σƒ║σ¢á1/rrsKμ╡ïσ║Å/RRS-5_130523T0019.seq
- ΦÇÉΦì»σƒ║σ¢á1/rrsKμ╡ïσ║Å/RRS-5_RRS-F_130523T0019-0045_C05.ab1
- ΦÇÉΦì»σƒ║σ¢á1/rrsKμ╡ïσ║Å/RRS-5_RRS-F_130523T0019-0045_C05.seq
- ΦÇÉΦì»σƒ║σ¢á1/rrsKμ╡ïσ║Å/RRS-5_RRS-R_130523T0019-0055_C08.ab1
- ΦÇÉΦì»σƒ║σ¢á1/rrsKμ╡ïσ║Å/RRS-5_RRS-R_130523T0019-0055_C08.seq
- ΦÇÉΦì»σƒ║σ¢á1/rrsKμ╡ïσ║Å/RRS-19_RRS-R_130523T0094-0080_B07.seq
- ΦÇÉΦì»σƒ║σ¢á1/rrsKμ╡ïσ║Å/RRS-4_130523T0019.seq
- ΦÇÉΦì»σƒ║σ¢á1/rrsKμ╡ïσ║Å/RRS-8_RRS-F_130523T0019-0048_F05.seq
- ΦÇÉΦì»σƒ║σ¢á1/rrsKμ╡ïσ║Å/RRSK-10_RRSKAN-F_130323T0046-0089_E06.ab1
- ΦÇÉΦì»σƒ║σ¢á1/rrsKμ╡ïσ║Å/RRSK-13_RRSKAN-R_130323T0046-0094_G12.seq
- ΦÇÉΦì»σƒ║σ¢á1/rrsKμ╡ïσ║Å/RRSK-16_RRSKAN-F_130323T0046-0099_D03.seq
- ΦÇÉΦì»σƒ║σ¢á1/rrsKμ╡ïσ║Å/RRSK-19_130323T0046.seq
- ΦÇÉΦì»σƒ║σ¢á1/rrsKμ╡ïσ║Å/RRSK-22_RRSKAN-F_130323T0046-0111_H01.ab1
- ΦÇÉΦì»σƒ║σ¢á1/rrsKμ╡ïσ║Å/RRSK-25_RRSKAN-R_130323T0046-0116_G05.seq
- ΦÇÉΦì»σƒ║σ¢á1/rrsKμ╡ïσ║Å/RRSK-2_RRSKAN-R_130322T0063-0024_C11.ab1
- ΦÇÉΦì»σƒ║σ¢á1/rrsKμ╡ïσ║Å/RRSK-5_RRSKAN-R_130322T0063-0030_H01.seq
- ΦÇÉΦì»σƒ║σ¢á1/rrsKμ╡ïσ║Å/RRSK-7_RRSKAN-F_130323T0046-0083_B06.ab1
- ΦÇÉΦì»σƒ║σ¢á1/rrsKμ╡ïσ║Å/RRS-6_RRS-R_23189_347395_G11.ab1
- ΦÇÉΦì»σƒ║σ¢á1/rrsKμ╡ïσ║Å/RRS-7_RRS-F_130523T0019-0047_E05.ab1
- ΦÇÉΦì»σƒ║σ¢á1/rrsKμ╡ïσ║Å/RRS-7_RRS-F_130523T0019-0047_E05.seq
- ΦÇÉΦì»σƒ║σ¢á1/rrsKμ╡ïσ║Å/RRS-7_RRS-R_130523T0019-0057_E08.ab1
- ΦÇÉΦì»σƒ║σ¢á1/rrsKμ╡ïσ║Å/RRS-7_RRS-R_130523T0019-0057_E08.seq
- ΦÇÉΦì»σƒ║σ¢á1/rrsKμ╡ïσ║Å/RRS-8_RRS-F_130523T0019-0048_F05.ab1
- ΦÇÉΦì»σƒ║σ¢á1/rrsKμ╡ïσ║Å/RRS-8_RRS-R_130523T0019-0058_F08.ab1
- ΦÇÉΦì»σƒ║σ¢á1/rrsKμ╡ïσ║Å/RRS-8_RRS-R_130523T0019-0058_F08.seq
- ΦÇÉΦì»σƒ║σ¢á1/rrsKμ╡ïσ║Å/RRS-9_RRS-F_130523T0019-0049_G05.ab1
- ΦÇÉΦì»σƒ║σ¢á1/rrsKμ╡ïσ║Å/RRS-9_RRS-F_130523T0019-0049_G05.seq
- ΦÇÉΦì»σƒ║σ¢á1/rrsKμ╡ïσ║Å/RRS-9_RRS-R_130523T0019-0059_G08.ab1
- ΦÇÉΦì»σƒ║σ¢á1/rrsKμ╡ïσ║Å/RRS-9_RRS-R_130523T0019-0059_G08.seq
- ΦÇÉΦì»σƒ║σ¢á1/rrsKμ╡ïσ║Å/RRSK-10_130323T0046.seq
- ΦÇÉΦì»σƒ║σ¢á1/rrsKμ╡ïσ║Å/RRSK-10_RRSKAN-F_130323T0046-0089_E06.seq
- ΦÇÉΦì»σƒ║σ¢á1/rrsKμ╡ïσ║Å/RRSK-10_RRSKAN-R_130323T0046-0090_E12.ab1
- ΦÇÉΦì»σƒ║σ¢á1/rrsKμ╡ïσ║Å/RRSK-10_RRSKAN-R_130323T0046-0090_E12.seq
- ΦÇÉΦì»σƒ║σ¢á1/rrsKμ╡ïσ║Å/RRSK-11_130323T0046.seq
- ΦÇÉΦì»σƒ║σ¢á1/rrsKμ╡ïσ║Å/RRSK-11_RRSKAN-F_130323T0046-0091_F06.ab1
- ΦÇÉΦì»σƒ║σ¢á1/rrsKμ╡ïσ║Å/RRSK-11_RRSKAN-F_130323T0046-0091_F06.seq
- ΦÇÉΦì»σƒ║σ¢á1/rrsKμ╡ïσ║Å/RRSK-11_RRSKAN-R_130323T0046-0092_F12.ab1
- ΦÇÉΦì»σƒ║σ¢á1/rrsKμ╡ïσ║Å/RRSK-11_RRSKAN-R_130323T0046-0092_F12.seq
- ΦÇÉΦì»σƒ║σ¢á1/rrsKμ╡ïσ║Å/RRSK-13_130323T0046.seq
- ΦÇÉΦì»σƒ║σ¢á1/rrsKμ╡ïσ║Å/RRSK-13_RRSKAN-F_130323T0046-0093_G06.ab1
- ΦÇÉΦì»σƒ║σ¢á1/rrsKμ╡ïσ║Å/RRSK-13_RRSKAN-F_130323T0046-0093_G06.seq
- ΦÇÉΦì»σƒ║σ¢á1/rrsKμ╡ïσ║Å/RRSK-13_RRSKAN-R_130323T0046-0094_G12.ab1
- ΦÇÉΦì»σƒ║σ¢á1/rrsKμ╡ïσ║Å/RRSK-14_130323T0046.seq
- ΦÇÉΦì»σƒ║σ¢á1/rrsKμ╡ïσ║Å/RRSK-14_RRSKAN-F_130323T0046-0095_H06.ab1
- ΦÇÉΦì»σƒ║σ¢á1/rrsKμ╡ïσ║Å/RRSK-14_RRSKAN-F_130323T0046-0095_H06.seq
- ΦÇÉΦì»σƒ║σ¢á1/rrsKμ╡ïσ║Å/RRSK-14_RRSKAN-R_130323T0046-0096_E09.ab1
- ΦÇÉΦì»σƒ║σ¢á1/rrsKμ╡ïσ║Å/RRSK-14_RRSKAN-R_130323T0046-0096_E09.seq
- ΦÇÉΦì»σƒ║σ¢á1/rrsKμ╡ïσ║Å/RRSK-15_130323T0046.seq
- ΦÇÉΦì»σƒ║σ¢á1/rrsKμ╡ïσ║Å/RRSK-15_RRSKAN-F_130323T0046-0097_C03.ab1
- ΦÇÉΦì»σƒ║σ¢á1/rrsKμ╡ïσ║Å/RRSK-15_RRSKAN-F_130323T0046-0097_C03.seq
- ΦÇÉΦì»σƒ║σ¢á1/rrsKμ╡ïσ║Å/RRSK-15_RRSKAN-R_130323T0046-0098_E04.ab1
- ΦÇÉΦì»σƒ║σ¢á1/rrsKμ╡ïσ║Å/RRSK-15_RRSKAN-R_130323T0046-0098_E04.seq
- ΦÇÉΦì»σƒ║σ¢á1/rrsKμ╡ïσ║Å/RRSK-16_130323T0046.seq
- ΦÇÉΦì»σƒ║σ¢á1/rrsKμ╡ïσ║Å/RRSK-16_RRSKAN-F_130323T0046-0099_D03.ab1
- ΦÇÉΦì»σƒ║σ¢á1/rrsKμ╡ïσ║Å/RRS-10_RRS-F_130523T0019-0050_H05.ab1
- ΦÇÉΦì»σƒ║σ¢á1/rrsKμ╡ïσ║Å/RRS-10_RRS-F_130523T0019-0050_H05.seq
- ΦÇÉΦì»σƒ║σ¢á1/rrsKμ╡ïσ║Å/RRS-10_RRS-R_130523T0019-0060_H08.ab1
- ΦÇÉΦì»σƒ║σ¢á1/rrsKμ╡ïσ║Å/RRS-10_RRS-R_130523T0019-0060_H08.seq
- ΦÇÉΦì»σƒ║σ¢á1/rrsKμ╡ïσ║Å/RRS-11_130523T0094.seq
- ΦÇÉΦì»σƒ║σ¢á1/rrsKμ╡ïσ║Å/RRS-11_RRS-F_130523T0094-0065_B01.ab1
- ΦÇÉΦì»σƒ║σ¢á1/rrsKμ╡ïσ║Å/RRS-11_RRS-F_130523T0094-0065_B01.seq
- ΦÇÉΦì»σƒ║σ¢á1/rrsKμ╡ïσ║Å/RRS-11_RRS-R_130523T0094-0066_C01.ab1
- ΦÇÉΦì»σƒ║σ¢á1/rrsKμ╡ïσ║Å/RRS-11_RRS-R_130523T0094-0066_C01.seq
- ΦÇÉΦì»σƒ║σ¢á1/rrsKμ╡ïσ║Å/RRSK-16_RRSKAN-R_130323T0046-0100_F04.ab1
- ΦÇÉΦì»σƒ║σ¢á1/rrsKμ╡ïσ║Å/RRSK-16_RRSKAN-R_130323T0046-0100_F04.seq
- ΦÇÉΦì»σƒ║σ¢á1/rrsKμ╡ïσ║Å/RRSK-17_130323T0046.seq
- ΦÇÉΦì»σƒ║σ¢á1/rrsKμ╡ïσ║Å/RRSK-17_RRSKAN-F_130323T0046-0101_C01.ab1
- ΦÇÉΦì»σƒ║σ¢á1/rrsKμ╡ïσ║Å/RRSK-17_RRSKAN-F_130323T0046-0101_C01.seq
- ΦÇÉΦì»σƒ║σ¢á1/rrsKμ╡ïσ║Å/RRSK-17_RRSKAN-R_130323T0046-0102_E03.ab1
- ΦÇÉΦì»σƒ║σ¢á1/rrsKμ╡ïσ║Å/RRSK-17_RRSKAN-R_130323T0046-0102_E03.seq
- ΦÇÉΦì»σƒ║σ¢á1/rrsKμ╡ïσ║Å/RRSK-18_130323T0046.seq
- ΦÇÉΦì»σƒ║σ¢á1/rrsKμ╡ïσ║Å/RRSK-18_RRSKAN-F_130323T0046-0103_D01.ab1
- ΦÇÉΦì»σƒ║σ¢á1/rrsKμ╡ïσ║Å/RRSK-18_RRSKAN-F_130323T0046-0103_D01.seq
- ΦÇÉΦì»σƒ║σ¢á1/rrsKμ╡ïσ║Å/RRSK-18_RRSKAN-R_130323T0046-0104_F03.ab1
- ΦÇÉΦì»σƒ║σ¢á1/rrsKμ╡ïσ║Å/RRSK-18_RRSKAN-R_130323T0046-0104_F03.seq
- ΦÇÉΦì»σƒ║σ¢á1/rrsKμ╡ïσ║Å/RRSK-19_RRSKAN-F_130323T0046-0105_E01.ab1
- ΦÇÉΦì»σƒ║σ¢á1/rrsKμ╡ïσ║Å/RRSK-19_RRSKAN-F_130323T0046-0105_E01.seq
- ΦÇÉΦì»σƒ║σ¢á1/rrsKμ╡ïσ║Å/RRSK-19_RRSKAN-R_130323T0046-0106_G03.ab1
- ΦÇÉΦì»σƒ║σ¢á1/rrsKμ╡ïσ║Å/RRSK-19_RRSKAN-R_130323T0046-0106_G03.seq
- ΦÇÉΦì»σƒ║σ¢á1/rrsKμ╡ïσ║Å/RRSK-1_RRSKAN-F_130322T0063-0021_C12.ab1
- ΦÇÉΦì»σƒ║σ¢á1/rrsKμ╡ïσ║Å/RRSK-1_RRSKAN-F_130322T0063-0021_C12.seq
- ΦÇÉΦì»σƒ║σ¢á1/rrsKμ╡ïσ║Å/RRSK-1_RRSKAN-R_130322T0063-0022_G12.ab1
- ΦÇÉΦì»σƒ║σ¢á1/rrsKμ╡ïσ║Å/RRSK-1_RRSKAN-R_130322T0063-0022_G12.seq
- ΦÇÉΦì»σƒ║σ¢á1/rrsKμ╡ïσ║Å/RRSK-20_130323T0046.seq
- ΦÇÉΦì»σƒ║σ¢á1/rrsKμ╡ïσ║Å/RRSK-20_RRSKAN-F_130323T0046-0107_F01.ab1
- ΦÇÉΦì»σƒ║σ¢á1/rrsKμ╡ïσ║Å/RRSK-20_RRSKAN-F_130323T0046-0107_F01.seq
- ΦÇÉΦì»σƒ║σ¢á1/rrsKμ╡ïσ║Å/RRSK-20_RRSKAN-R_130323T0046-0108_H03.ab1
- ΦÇÉΦì»σƒ║σ¢á1/rrsKμ╡ïσ║Å/RRSK-20_RRSKAN-R_130323T0046-0108_H03.seq
- ΦÇÉΦì»σƒ║σ¢á1/rrsKμ╡ïσ║Å/RRSK-21_130323T0046.seq
- ΦÇÉΦì»σƒ║σ¢á1/rrsKμ╡ïσ║Å/RRSK-21_RRSKAN-F_130323T0046-0109_G01.ab1
- ΦÇÉΦì»σƒ║σ¢á1/rrsKμ╡ïσ║Å/RRSK-21_RRSKAN-F_130323T0046-0109_G01.seq
- ΦÇÉΦì»σƒ║σ¢á1/rrsKμ╡ïσ║Å/RRSK-21_RRSKAN-R_130323T0046-0110_G03.ab1
- ΦÇÉΦì»σƒ║σ¢á1/rrsKμ╡ïσ║Å/RRSK-21_RRSKAN-R_130323T0046-0110_G03.seq
- ΦÇÉΦì»σƒ║σ¢á1/rrsKμ╡ïσ║Å/RRSK-22_130323T0046.txt
- ΦÇÉΦì»σƒ║σ¢á1/rrsKμ╡ïσ║Å/RRSK-22_RRSKAN-F_130323T0046-0111_H01.seq
- ΦÇÉΦì»σƒ║σ¢á1/rrsKμ╡ïσ║Å/RRSK-22_RRSKAN-R_130323T0046-0112_H03.ab1
- ΦÇÉΦì»σƒ║σ¢á1/rrsKμ╡ïσ║Å/RRSK-22_RRSKAN-R_130323T0046-0112_H03.seq
- ΦÇÉΦì»σƒ║σ¢á1/rrsKμ╡ïσ║Å/RRSK-23_130323T0046.seq
- ΦÇÉΦì»σƒ║σ¢á1/rrsKμ╡ïσ║Å/RRSK-23_RRSKAN-F_130323T0046-0113_A05.ab1
- ΦÇÉΦì»σƒ║σ¢á1/rrsKμ╡ïσ║Å/RRSK-23_RRSKAN-F_130323T0046-0113_A05.seq
- ΦÇÉΦì»σƒ║σ¢á1/rrsKμ╡ïσ║Å/RRSK-23_RRSKAN-R_130323T0046-0114_F05.ab1
- ΦÇÉΦì»σƒ║σ¢á1/rrsKμ╡ïσ║Å/RRSK-23_RRSKAN-R_130323T0046-0114_F05.seq
- ΦÇÉΦì»σƒ║σ¢á1/rrsKμ╡ïσ║Å/RRSK-25_130323T0046.seq
- ΦÇÉΦì»σƒ║σ¢á1/rrsKμ╡ïσ║Å/RRSK-25_RRSKAN-F_130323T0046-0115_B05.ab1
- ΦÇÉΦì»σƒ║σ¢á1/rrsKμ╡ïσ║Å/RRSK-25_RRSKAN-F_130323T0046-0115_B05.seq
- ΦÇÉΦì»σƒ║σ¢á1/rrsKμ╡ïσ║Å/RRSK-25_RRSKAN-R_130323T0046-0116_G05.ab1
- ΦÇÉΦì»σƒ║σ¢á1/rrsKμ╡ïσ║Å/RRSK-26_130323T0046.seq
- ΦÇÉΦì»σƒ║σ¢á1/rrsKμ╡ïσ║Å/RRSK-26_RRSKAN-F_130323T0046-0117_C05.ab1
- ΦÇÉΦì»σƒ║σ¢á1/rrsKμ╡ïσ║Å/RRSK-26_RRSKAN-F_130323T0046-0117_C05.seq
- ΦÇÉΦì»σƒ║σ¢á1/rrsKμ╡ïσ║Å/RRSK-26_RRSKAN-R_130323T0046-0118_H05.ab1
- ΦÇÉΦì»σƒ║σ¢á1/rrsKμ╡ïσ║Å/RRSK-26_RRSKAN-R_130323T0046-0118_H05.seq
- ΦÇÉΦì»σƒ║σ¢á1/rrsKμ╡ïσ║Å/RRSK-27_130323T0046.seq
- ΦÇÉΦì»σƒ║σ¢á1/rrsKμ╡ïσ║Å/RRSK-27_RRSKAN-F_130323T0046-0119_D05.ab1
- ΦÇÉΦì»σƒ║σ¢á1/rrsKμ╡ïσ║Å/RRSK-27_RRSKAN-F_130323T0046-0119_D05.seq
- ΦÇÉΦì»σƒ║σ¢á1/rrsKμ╡ïσ║Å/RRSK-27_RRSKAN-R_130323T0046-0120_G04.ab1
- ΦÇÉΦì»σƒ║σ¢á1/rrsKμ╡ïσ║Å/RRSK-27_RRSKAN-R_130323T0046-0120_G04.seq
- ΦÇÉΦì»σƒ║σ¢á1/rrsKμ╡ïσ║Å/RRSK-2_RRSKAN-F_130322T0063-0023_D12.ab1
- ΦÇÉΦì»σƒ║σ¢á1/rrsKμ╡ïσ║Å/RRSK-2_RRSKAN-F_130322T0063-0023_D12.seq
- ΦÇÉΦì»σƒ║σ¢á1/rrsKμ╡ïσ║Å/RRSK-2_RRSKAN-R_130322T0063-0024_C11.seq
- ΦÇÉΦì»σƒ║σ¢á1/rrsKμ╡ïσ║Å/RRSK-3_RRSKAN-F_130322T0063-0025_F09.ab1
- ΦÇÉΦì»σƒ║σ¢á1/rrsKμ╡ïσ║Å/RRSK-3_RRSKAN-F_130322T0063-0025_F09.seq
- ΦÇÉΦì»σƒ║σ¢á1/rrsKμ╡ïσ║Å/RRSK-3_RRSKAN-R_130322T0063-0026_G09.ab1
- ΦÇÉΦì»σƒ║σ¢á1/rrsKμ╡ïσ║Å/RRSK-3_RRSKAN-R_130322T0063-0026_G09.seq
- ΦÇÉΦì»σƒ║σ¢á1/rrsKμ╡ïσ║Å/RRSK-4_RRSKAN-F_130322T0063-0027_E01.ab1
- ΦÇÉΦì»σƒ║σ¢á1/rrsKμ╡ïσ║Å/RRSK-4_RRSKAN-F_130322T0063-0027_E01.seq
- ΦÇÉΦì»σƒ║σ¢á1/rrsKμ╡ïσ║Å/RRSK-4_RRSKAN-R_130322T0063-0028_G01.ab1
- ΦÇÉΦì»σƒ║σ¢á1/rrsKμ╡ïσ║Å/RRSK-4_RRSKAN-R_130322T0063-0028_G01.seq
- ΦÇÉΦì»σƒ║σ¢á1/rrsKμ╡ïσ║Å/RRSK-5_RRSKAN-F_130322T0063-0029_F01.ab1
- ΦÇÉΦì»σƒ║σ¢á1/rrsKμ╡ïσ║Å/RRSK-5_RRSKAN-F_130322T0063-0029_F01.seq
- ΦÇÉΦì»σƒ║σ¢á1/rrsKμ╡ïσ║Å/RRSK-5_RRSKAN-R_130322T0063-0030_H01.ab1
- ΦÇÉΦì»σƒ║σ¢á1/rrsKμ╡ïσ║Å/RRSK-6_130323T0046.seq
- ΦÇÉΦì»σƒ║σ¢á1/rrsKμ╡ïσ║Å/RRSK-6_RRSKAN-F_130323T0046-0081_A06.ab1
- ΦÇÉΦì»σƒ║σ¢á1/rrsKμ╡ïσ║Å/RRSK-6_RRSKAN-F_130323T0046-0081_A06.seq
- ΦÇÉΦì»σƒ║σ¢á1/rrsKμ╡ïσ║Å/RRSK-6_RRSKAN-R_130323T0046-0082_A12.ab1
- ΦÇÉΦì»σƒ║σ¢á1/rrsKμ╡ïσ║Å/RRSK-6_RRSKAN-R_130323T0046-0082_A12.seq
- ΦÇÉΦì»σƒ║σ¢á1/rrsKμ╡ïσ║Å/RRSK-7_130323T0046.seq
- ΦÇÉΦì»σƒ║σ¢á1/rrsKμ╡ïσ║Å/RRSK-7_RRSKAN-F_130323T0046-0083_B06.seq
- ΦÇÉΦì»σƒ║σ¢á1/rrsKμ╡ïσ║Å/RRSK-7_RRSKAN-R_130323T0046-0084_B12.ab1
- ΦÇÉΦì»σƒ║σ¢á1/rrsKμ╡ïσ║Å/RRSK-7_RRSKAN-R_130323T0046-0084_B12.seq
- ΦÇÉΦì»σƒ║σ¢á1/rrsKμ╡ïσ║Å/RRSK-8_130323T0046.seq
- ΦÇÉΦì»σƒ║σ¢á1/rrsKμ╡ïσ║Å/RRSK-8_RRSKAN-F_130323T0046-0085_C06.ab1
- ΦÇÉΦì»σƒ║σ¢á1/rrsKμ╡ïσ║Å/RRSK-8_RRSKAN-F_130323T0046-0085_C06.seq
- ΦÇÉΦì»σƒ║σ¢á1/rrsKμ╡ïσ║Å/RRSK-8_RRSKAN-R_130323T0046-0086_C12.ab1
- ΦÇÉΦì»σƒ║σ¢á1/rrsKμ╡ïσ║Å/RRSK-8_RRSKAN-R_130323T0046-0086_C12.seq
- ΦÇÉΦì»σƒ║σ¢á1/rrsKμ╡ïσ║Å/RRSK-9_130323T0046.seq
- ΦÇÉΦì»σƒ║σ¢á1/rrsKμ╡ïσ║Å/RRSK-9_RRSKAN-F_130323T0046-0087_D06.ab1
- ΦÇÉΦì»σƒ║σ¢á1/rrsKμ╡ïσ║Å/RRSK-9_RRSKAN-F_130323T0046-0087_D06.seq
- ΦÇÉΦì»σƒ║σ¢á1/rrsKμ╡ïσ║Å/RRSK-9_RRSKAN-R_130323T0046-0088_D12.ab1
- ΦÇÉΦì»σƒ║σ¢á1/rrsKμ╡ïσ║Å/RRSK-9_RRSKAN-R_130323T0046-0088_D12.seq
- ΦÇÉΦì»σƒ║σ¢á1/rpsLμ╡ïσ║Å/
- ΦÇÉΦì»σƒ║σ¢á1/rpsLμ╡ïσ║Å/04A_RPB-2_RPBLPBR11_130316T0050-0062_A04.ab1
- ΦÇÉΦì»σƒ║σ¢á1/rpsLμ╡ïσ║Å/04A_RPB-2_RPBLPBR11_130316T0050-0062_A04.seq
- ΦÇÉΦì»σƒ║σ¢á1/rpsLμ╡ïσ║Å/04B_RPB-3_RPBLPBR11_130316T0050-0063_B04.ab1
- ΦÇÉΦì»σƒ║σ¢á1/rpsLμ╡ïσ║Å/04B_RPB-3_RPBLPBR11_130316T0050-0063_B04.seq
- ΦÇÉΦì»σƒ║σ¢á1/rpsLμ╡ïσ║Å/04C_RPB-4_RPBLPBR11_130316T0050-0064_C04.ab1
- ΦÇÉΦì»σƒ║σ¢á1/rpsLμ╡ïσ║Å/04C_RPB-4_RPBLPBR11_130316T0050-0064_C04.seq
- ΦÇÉΦì»σƒ║σ¢á1/rpsLμ╡ïσ║Å/04D_RPB-5_RPBLPBR11_130316T0050-0065_D04.ab1
- ΦÇÉΦì»σƒ║σ¢á1/rpsLμ╡ïσ║Å/04E_RPB-6_RPBLPBR11_130316T0050-0066_E04.ab1
- ΦÇÉΦì»σƒ║σ¢á1/rpsLμ╡ïσ║Å/04E_RPB-6_RPBLPBR11_130316T0050-0066_E04.seq
- ΦÇÉΦì»σƒ║σ¢á1/rpsLμ╡ïσ║Å/04F_RPB-7_RPBLPBR11_130316T0050-0067_F04.ab1
- ΦÇÉΦì»σƒ║σ¢á1/rpsLμ╡ïσ║Å/04F_RPB-7_RPBLPBR11_130316T0050-0067_F04.seq
- ΦÇÉΦì»σƒ║σ¢á1/rpsLμ╡ïσ║Å/04G_RPB-8_RPBLPBR11_130316T0050-0068_G04.ab1
- ΦÇÉΦì»σƒ║σ¢á1/rpsLμ╡ïσ║Å/04G_RPB-8_RPBLPBR11_130316T0050-0068_G04.seq
- ΦÇÉΦì»σƒ║σ¢á1/rpsLμ╡ïσ║Å/04H_RPB-9_RPBLPBR11_130316T0050-0069_H04.seq
- ΦÇÉΦì»σƒ║σ¢á1/rpsLμ╡ïσ║Å/05A_RPB-10_RPBLPBR11_130316T0050-0070_A05.ab1
- ΦÇÉΦì»σƒ║σ¢á1/rpsLμ╡ïσ║Å/05A_RPB-10_RPBLPBR11_130316T0050-0070_A05.seq
- ΦÇÉΦì»σƒ║σ¢á1/rpsLμ╡ïσ║Å/05B_RPB-11_RPBLPBR11_130316T0050-0071_B05.ab1
- ΦÇÉΦì»σƒ║σ¢á1/rpsLμ╡ïσ║Å/05B_RPB-11_RPBLPBR11_130316T0050-0071_B05.seq
- ΦÇÉΦì»σƒ║σ¢á1/rpsLμ╡ïσ║Å/05C_RPB-13_RPBLPBR11_130316T0050-0072_C05.ab1
- ΦÇÉΦì»σƒ║σ¢á1/rpsLμ╡ïσ║Å/05C_RPB-13_RPBLPBR11_130316T0050-0072_C05.seq
- ΦÇÉΦì»σƒ║σ¢á1/rpsLμ╡ïσ║Å/05D_RPB-14_RPBLPBR11_130316T0050-0073_D05.ab1
- ΦÇÉΦì»σƒ║σ¢á1/rpsLμ╡ïσ║Å/05D_RPB-14_RPBLPBR11_130316T0050-0073_D05.seq
- ΦÇÉΦì»σƒ║σ¢á1/rpsLμ╡ïσ║Å/05E_RPB-15_RPBLPBR11_130316T0050-0074_E05.ab1
- ΦÇÉΦì»σƒ║σ¢á1/rpsLμ╡ïσ║Å/05E_RPB-15_RPBLPBR11_130316T0050-0074_E05.seq
- ΦÇÉΦì»σƒ║σ¢á1/rpsLμ╡ïσ║Å/05F_RPB-16_RPBLPBR11_130316T0050-0075_F05.ab1
- ΦÇÉΦì»σƒ║σ¢á1/rpsLμ╡ïσ║Å/05F_RPB-16_RPBLPBR11_130316T0050-0075_F05.seq
- ΦÇÉΦì»σƒ║σ¢á1/rpsLμ╡ïσ║Å/05G_RPB-17_RPBLPBR11_130316T0050-0076_G05.seq
- ΦÇÉΦì»σƒ║σ¢á1/rpsLμ╡ïσ║Å/05H_RPB-18_RPBLPBR11_130316T0050-0077_H05.ab1
- ΦÇÉΦì»σƒ║σ¢á1/rpsLμ╡ïσ║Å/05H_RPB-18_RPBLPBR11_130316T0050-0077_H05.seq
- ΦÇÉΦì»σƒ║σ¢á1/rpsLμ╡ïσ║Å/06A_RPB-19_RPBLPBR11_130316T0050-0078_A06.ab1
- ΦÇÉΦì»σƒ║σ¢á1/rpsLμ╡ïσ║Å/06A_RPB-19_RPBLPBR11_130316T0050-0078_A06.seq
- ΦÇÉΦì»σƒ║σ¢á1/rpsLμ╡ïσ║Å/06B_RPB-20_RPBLPBR11_130316T0050-0079_B06.ab1
- ΦÇÉΦì»σƒ║σ¢á1/rpsLμ╡ïσ║Å/06B_RPB-20_RPBLPBR11_130316T0050-0079_B06.seq
- ΦÇÉΦì»σƒ║σ¢á1/rpsLμ╡ïσ║Å/04D_RPB-5_RPBLPBR11_130316T0050-0065_D04.seq
- ΦÇÉΦì»σƒ║σ¢á1/rpsLμ╡ïσ║Å/04H_RPB-9_RPBLPBR11_130316T0050-0069_H04.ab1
- ΦÇÉΦì»σƒ║σ¢á1/rpsLμ╡ïσ║Å/05G_RPB-17_RPBLPBR11_130316T0050-0076_G05.ab1
- ΦÇÉΦì»σƒ║σ¢á1/rpsLμ╡ïσ║Å/06F_RPB-23_RPBLPBR11_130316T0050-0083_F06.ab1
- ΦÇÉΦì»σƒ║σ¢á1/rpsLμ╡ïσ║Å/RPB-13_RPBLPR12_130325T0007-0012_C02.ab1
- ΦÇÉΦì»σƒ║σ¢á1/rpsLμ╡ïσ║Å/RPB-18_RPBLPR12_130325T0007-0017_H02.seq
- ΦÇÉΦì»σƒ║σ¢á1/rpsLμ╡ïσ║Å/RPB-20_130325T0007.seq
- ΦÇÉΦì»σƒ║σ¢á1/rpsLμ╡ïσ║Å/RPB-22B_130325T0007.seq
- ΦÇÉΦì»σƒ║σ¢á1/rpsLμ╡ïσ║Å/RPB-25_RPBLPR12_130325T0007-0024_G03.ab1
- ΦÇÉΦì»σƒ║σ¢á1/rpsLμ╡ïσ║Å/RPB-27_RPBLPR12_130325T0010-0001_A12.seq
- ΦÇÉΦì»σƒ║σ¢á1/rpsLμ╡ïσ║Å/RPB-6_RPBLPR12_130325T0007-0006_E01.seq
- ΦÇÉΦì»σƒ║σ¢á1/rpsLμ╡ïσ║Å/RPB-9_130325T0007.seq
- ΦÇÉΦì»σƒ║σ¢á1/rpsLμ╡ïσ║Å/RPSL-14_RPSL-F_130523T0094-0019_C04.ab1
- ΦÇÉΦì»σƒ║σ¢á1/rpsLμ╡ïσ║Å/RPSL-1_RPSL-F_130523T0019-0011_C03.seq
- ΦÇÉΦì»σƒ║σ¢á1/rpsLμ╡ïσ║Å/RPSL-23_RPSL-F_130523T0094-0028_D05.ab1
- ΦÇÉΦì»σƒ║σ¢á1/rpsLμ╡ïσ║Å/RPSL-6_RPSL-F_130523T0019-0016_H03.ab1
- ΦÇÉΦì»σƒ║σ¢á1/rpsLμ╡ïσ║Å/06C_RPB-21_RPBLPBR11_130316T0050-0080_C06.ab1
- ΦÇÉΦì»σƒ║σ¢á1/rpsLμ╡ïσ║Å/06C_RPB-21_RPBLPBR11_130316T0050-0080_C06.seq
- ΦÇÉΦì»σƒ║σ¢á1/rpsLμ╡ïσ║Å/06D_RPB-22A_RPBLPBR11_130316T0050-0081_D06.ab1
- ΦÇÉΦì»σƒ║σ¢á1/rpsLμ╡ïσ║Å/06D_RPB-22A_RPBLPBR11_130316T0050-0081_D06.seq
- ΦÇÉΦì»σƒ║σ¢á1/rpsLμ╡ïσ║Å/06E_RPB-22B_RPBLPBR11_130316T0050-0082_E06.ab1
- ΦÇÉΦì»σƒ║σ¢á1/rpsLμ╡ïσ║Å/06E_RPB-22B_RPBLPBR11_130316T0050-0082_E06.seq
- ΦÇÉΦì»σƒ║σ¢á1/rpsLμ╡ïσ║Å/06F_RPB-23_RPBLPBR11_130316T0050-0083_F06.seq
- ΦÇÉΦì»σƒ║σ¢á1/rpsLμ╡ïσ║Å/06G_RPB-25_RPBLPBR11_130316T0050-0084_G06.ab1
- ΦÇÉΦì»σƒ║σ¢á1/rpsLμ╡ïσ║Å/06G_RPB-25_RPBLPBR11_130316T0050-0084_G06.seq
- ΦÇÉΦì»σƒ║σ¢á1/rpsLμ╡ïσ║Å/06H_RPB-26_RPBLPBR11_130316T0050-0085_H06.ab1
- ΦÇÉΦì»σƒ║σ¢á1/rpsLμ╡ïσ║Å/06H_RPB-26_RPBLPBR11_130316T0050-0085_H06.seq
- ΦÇÉΦì»σƒ║σ¢á1/rpsLμ╡ïσ║Å/11G_RPB-1_RPBLPBR11_130316T0050-0061_G11.ab1
- ΦÇÉΦì»σƒ║σ¢á1/rpsLμ╡ïσ║Å/11G_RPB-1_RPBLPBR11_130316T0050-0061_G11.seq
- ΦÇÉΦì»σƒ║σ¢á1/rpsLμ╡ïσ║Å/RPB-10_130325T0007.seq
- ΦÇÉΦì»σƒ║σ¢á1/rpsLμ╡ïσ║Å/RPB-10_RPBLPR12_130325T0007-0010_A02.ab1
- ΦÇÉΦì»σƒ║σ¢á1/rpsLμ╡ïσ║Å/RPB-10_RPBLPR12_130325T0007-0010_A02.seq
- ΦÇÉΦì»σƒ║σ¢á1/rpsLμ╡ïσ║Å/RPB-11_130325T0007.seq
- ΦÇÉΦì»σƒ║σ¢á1/rpsLμ╡ïσ║Å/RPB-11_RPBLPR12_130325T0007-0011_B02.ab1
- ΦÇÉΦì»σƒ║σ¢á1/rpsLμ╡ïσ║Å/RPB-11_RPBLPR12_130325T0007-0011_B02.seq
- ΦÇÉΦì»σƒ║σ¢á1/rpsLμ╡ïσ║Å/RPB-13_130325T0007.seq
- ΦÇÉΦì»σƒ║σ¢á1/rpsLμ╡ïσ║Å/RPB-13_RPBLPR12_130325T0007-0012_C02.seq
- ΦÇÉΦì»σƒ║σ¢á1/rpsLμ╡ïσ║Å/RPB-14_130325T0007.seq
- ΦÇÉΦì»σƒ║σ¢á1/rpsLμ╡ïσ║Å/RPB-14_RPBLPR12_130325T0007-0013_D02.ab1
- ΦÇÉΦì»σƒ║σ¢á1/rpsLμ╡ïσ║Å/RPB-14_RPBLPR12_130325T0007-0013_D02.seq
- ΦÇÉΦì»σƒ║σ¢á1/rpsLμ╡ïσ║Å/RPB-15_130325T0007.seq
- ΦÇÉΦì»σƒ║σ¢á1/rpsLμ╡ïσ║Å/RPB-15_RPBLPR12_130325T0007-0014_E02.ab1
- ΦÇÉΦì»σƒ║σ¢á1/rpsLμ╡ïσ║Å/RPB-15_RPBLPR12_130325T0007-0014_E02.seq
- ΦÇÉΦì»σƒ║σ¢á1/rpsLμ╡ïσ║Å/RPB-16_130325T0007.seq
- ΦÇÉΦì»σƒ║σ¢á1/rpsLμ╡ïσ║Å/RPB-16_RPBLPR12_130325T0007-0015_F02.ab1
- ΦÇÉΦì»σƒ║σ¢á1/rpsLμ╡ïσ║Å/RPB-16_RPBLPR12_130325T0007-0015_F02.seq
- ΦÇÉΦì»σƒ║σ¢á1/rpsLμ╡ïσ║Å/RPB-17_130325T0007.seq
- ΦÇÉΦì»σƒ║σ¢á1/rpsLμ╡ïσ║Å/RPB-17_RPBLPR12_130325T0007-0016_G02.ab1
- ΦÇÉΦì»σƒ║σ¢á1/rpsLμ╡ïσ║Å/RPB-17_RPBLPR12_130325T0007-0016_G02.seq
- ΦÇÉΦì»σƒ║σ¢á1/rpsLμ╡ïσ║Å/RPB-18_130325T0007.seq
- ΦÇÉΦì»σƒ║σ¢á1/rpsLμ╡ïσ║Å/RPB-18_RPBLPR12_130325T0007-0017_H02.ab1
- ΦÇÉΦì»σƒ║σ¢á1/rpsLμ╡ïσ║Å/RPB-19_130325T0007.seq
- ΦÇÉΦì»σƒ║σ¢á1/rpsLμ╡ïσ║Å/RPB-19_RPBLPR12_130325T0007-0018_A03.ab1
- ΦÇÉΦì»σƒ║σ¢á1/rpsLμ╡ïσ║Å/RPB-19_RPBLPR12_130325T0007-0018_A03.seq
- ΦÇÉΦì»σƒ║σ¢á1/rpsLμ╡ïσ║Å/RPB-1_130325T0007.seq
- ΦÇÉΦì»σƒ║σ¢á1/rpsLμ╡ïσ║Å/RPB-1_RPBLPR12_130325T0007-0001_A04.ab1
- ΦÇÉΦì»σƒ║σ¢á1/rpsLμ╡ïσ║Å/RPB-1_RPBLPR12_130325T0007-0001_A04.seq
- ΦÇÉΦì»σƒ║σ¢á1/rpsLμ╡ïσ║Å/RPB-20_RPBLPR12_130325T0007-0019_B03.ab1
- ΦÇÉΦì»σƒ║σ¢á1/rpsLμ╡ïσ║Å/RPB-20_RPBLPR12_130325T0007-0019_B03.seq
- ΦÇÉΦì»σƒ║σ¢á1/rpsLμ╡ïσ║Å/RPB-21_130325T0007.seq
- ΦÇÉΦì»σƒ║σ¢á1/rpsLμ╡ïσ║Å/RPB-21_RPBLPR12_130325T0007-0020_C03.ab1
- ΦÇÉΦì»σƒ║σ¢á1/rpsLμ╡ïσ║Å/RPB-21_RPBLPR12_130325T0007-0020_C03.seq
- ΦÇÉΦì»σƒ║σ¢á1/rpsLμ╡ïσ║Å/RPB-22A_130325T0007.seq
- ΦÇÉΦì»σƒ║σ¢á1/rpsLμ╡ïσ║Å/RPB-22A_RPBLPR12_130325T0007-0021_D03.ab1
- ΦÇÉΦì»σƒ║σ¢á1/rpsLμ╡ïσ║Å/RPB-22A_RPBLPR12_130325T0007-0021_D03.seq
- ΦÇÉΦì»σƒ║σ¢á1/rpsLμ╡ïσ║Å/RPB-22B_RPBLPR12_130325T0007-0022_E03.ab1
- ΦÇÉΦì»σƒ║σ¢á1/rpsLμ╡ïσ║Å/RPB-22B_RPBLPR12_130325T0007-0022_E03.seq
- ΦÇÉΦì»σƒ║σ¢á1/rpsLμ╡ïσ║Å/RPB-23_130325T0007.seq
- ΦÇÉΦì»σƒ║σ¢á1/rpsLμ╡ïσ║Å/RPB-23_RPBLPR12_130325T0007-0023_F03.ab1
- ΦÇÉΦì»σƒ║σ¢á1/rpsLμ╡ïσ║Å/RPB-23_RPBLPR12_130325T0007-0023_F03.seq
- ΦÇÉΦì»σƒ║σ¢á1/rpsLμ╡ïσ║Å/RPB-25_130325T0007.seq
- ΦÇÉΦì»σƒ║σ¢á1/rpsLμ╡ïσ║Å/RPB-25_RPBLPR12_130325T0007-0024_G03.seq
- ΦÇÉΦì»σƒ║σ¢á1/rpsLμ╡ïσ║Å/RPB-26_130325T0007.seq
- ΦÇÉΦì»σƒ║σ¢á1/rpsLμ╡ïσ║Å/RPB-26_RPBLPR12_130325T0007-0025_H03.ab1
- ΦÇÉΦì»σƒ║σ¢á1/rpsLμ╡ïσ║Å/RPB-26_RPBLPR12_130325T0007-0025_H03.seq
- ΦÇÉΦì»σƒ║σ¢á1/rpsLμ╡ïσ║Å/RPB-27_130325T0010.seq
- ΦÇÉΦì»σƒ║σ¢á1/rpsLμ╡ïσ║Å/RPB-27_RPBLPBR11_130316T0050-0086_F08.ab1
- ΦÇÉΦì»σƒ║σ¢á1/rpsLμ╡ïσ║Å/RPB-27_RPBLPBR11_130316T0050-0086_F08.seq
- ΦÇÉΦì»σƒ║σ¢á1/rpsLμ╡ïσ║Å/RPB-27_RPBLPR12_130325T0010-0001_A12.ab1
- ΦÇÉΦì»σƒ║σ¢á1/rpsLμ╡ïσ║Å/RPB-2_130325T0007.seq
- ΦÇÉΦì»σƒ║σ¢á1/rpsLμ╡ïσ║Å/RPB-2_RPBLPR12_130325T0007-0002_A01.ab1
- ΦÇÉΦì»σƒ║σ¢á1/rpsLμ╡ïσ║Å/RPB-2_RPBLPR12_130325T0007-0002_A01.seq
- ΦÇÉΦì»σƒ║σ¢á1/rpsLμ╡ïσ║Å/RPB-3_130325T0007.seq
[truncated: 184 more entries]
