# Supplementary material for: Disease spectrum and prognostic factors in patients treated for tuberculous meningitis in Shaanxi province, China
Source: Front Microbiol. 2024 May 17;15:1374458. doi: 10.3389/fmicb.2024.1374458 (PMC11140062; doi:10.3389/fmicb.2024.1374458)
Supplement: Supplementary file 6 [file Data_Sheet_6.zip › ΦÇÉΦì»σƒ║σ¢á1/rrsKμ╡ïσ║Å/RRS-3_RRS-R_130523T0019-0053_A08.seq]

AGGTCATGCGGCACTTTGTTGTCATGCACCCGGCTCTCGCCCACTACAGACAAGAACCCCTCACGGCCTACGCCCCACCA
GTTGGGGCGTTTTCGTGGTGCTCCTTAGAAAGGAGGTGATCCAGCCGCACCTTCCGGTACGGCTACCTTGTTACGACTTC
GTCCCAATCGCCGATCCCACCTTCGACAGCTCCCTCCCGAGGGTTAGGCCACTGGCTTCGGGTGTTACCGACTTTCATGA
CGTGACGGGCGGTGTGTACAAGGCCCGGGAACGTATTCACCGCAGCGTTGCTGATCTGCGATTACTAGCGACTCCGACTT
CACGGGGTCGAGTTGCAGACCCCGATCCGAACTGAGACCGGCTTTTAAGGATTCGCTTAACCTCGCGGCATCGCAGCCCT
TTGTACCGGCCATTGTAGCATGTGTGAAGCCCTGGACATAAGGGGCATGATGACTTGACGTCATCCCCACCTTCCTCCGA
GTTGACCCCGGCAGTCTCTCACGAGTCCCCACCATTACGTGCTGGCAACATGAGACAAGGGTTGCGCTCGTTGCGGGACT
TAACCCAACATCTCACGACACGAGCTGACGACAGCCATGCACCACCTGCACACAGGCCACAAGGGAACGCCTATCTCTAG
ACGCGTCCTGTGCATGTCAAACCCAGGTAAGGTTCTTCGCGTTGCATCGAATTAATCCACATGCTCCGCCGCTTGTGCGG
GCCCCCGTCAATTCCTTTGAGTTTTAGCCTTGCGGCCGTACTCCCCAGGCGGGGTACTTAATGCGTTAGCTACGGCACGG
ATCCCAAGGAAGGAAACCCACACCTAGTACCCACCGTTTACGGCGTGGACTACCAGGGTATCTAATCCTGTTCGCTCCCC
ACGCTTTCGCTCCTCAGCGTCAGTTACTGCCCAGAGACCCGCCTTCGCCACCGGTGTTCCTCCTGATATCTGCGCATTCC
ACCGCTACACCAGGAATTCCAGTCTCCCCTGCAGTACTCTAGTCTGCCCGTATCGCCCGCACGCTCACAGTTAAGCCGTG
AGATTTCACGAACAACGCGACAAACCACCTACGAGCTCTTTACGCCCAGTATCCGGACACGCCTCGCACCCTACGTATAC
GCGCTGCTGGCACGTAGTGCGTGCCTCTCTCCACTACGTCATCGAAGACTGACCCTCCGCTCGATGGTGAAGAGTTACAC
GAGCCGTCATCCTACGCGGCGTGCCTGGCATCAGCCTTGGCGCCTCATTGTGGTGCC
