# Supplementary material for: Disease spectrum and prognostic factors in patients treated for tuberculous meningitis in Shaanxi province, China
Source: Front Microbiol. 2024 May 17;15:1374458. doi: 10.3389/fmicb.2024.1374458 (PMC11140062; doi:10.3389/fmicb.2024.1374458)
Supplement: Supplementary file 6 [file Data_Sheet_6.zip › ΦÇÉΦì»σƒ║σ¢á1/rpsLμ╡ïσ║Å/05H_RPB-18_RPBLPBR11_130316T0050-0077_H05.seq]

GGGGGTTTTTTGGGCGATCAGTAAGGTCAGACCGCGGCTCTGAAGGGCAGCCCGCAGCGTCGTGGTGTATGCACCCGCGTGTACACCACCACTCCGAAGAAGCCGAACTCGGCGCTTCGGAAGGTTGCCCGCGTGAAGTTGACGAGTCAGGTCGAGGTCACGGCGTACATTCCCGGCGAGGGCCACAACCTGCAGGAGCACTCGATGGTGCTGGTGCGCGGCGGCCGGGTGAAGGACCTGCCTGGTGTGCGCTACAAGATCATCCGCGGTTCGCTGGATACGCAGGGTGTCAAGAACCGCAAACAGGCACGCAGCCGTTACGGCGCTAAGAAGGAGAAGGGCTGATGCCACGCAAGGGGCCCGCGCCCAAGCGTCCGTTGGTCAACGACCCGGTCTACGGATCGCAGTTGGTCACCCAGTTGGTGAACAAGGTTCTGTTGAAGGGGAAAAAATCGCTGGCCGAGCGCATTGTTTATGGTGCGCTTGAGCAAGCTCGCGACAAGACCGGCACCGATCCGGTGATCACCCTCAAGCGGCTTCTCGAC
