# Supplementary material for: Disease spectrum and prognostic factors in patients treated for tuberculous meningitis in Shaanxi province, China
Source: Front Microbiol. 2024 May 17;15:1374458. doi: 10.3389/fmicb.2024.1374458 (PMC11140062; doi:10.3389/fmicb.2024.1374458)
Supplement: Supplementary file 7 [file Data_Sheet_7.zip]

Archive with 362 entries (359 files):
- ΦÇÉΦì»σƒ║σ¢á2/
- ΦÇÉΦì»σƒ║σ¢á2/rpoB-quanchang/
- ΦÇÉΦì»σƒ║σ¢á2/rpoB-quanchang/RPOB-A-26_RPOB-A-F_25940_402379_G08.seq
- ΦÇÉΦì»σƒ║σ¢á2/rpoB-quanchang/RPOB-A-11_RPOB-A-R_25940_402354_E07.seq
- ΦÇÉΦì»σƒ║σ¢á2/rpoB-quanchang/RPOB-A-13_25940.seq
- ΦÇÉΦì»σƒ║σ¢á2/rpoB-quanchang/RPOB-A-13_RPOB-A-F_25940_402355_E08.ab1
- ΦÇÉΦì»σƒ║σ¢á2/rpoB-quanchang/RPOB-A-13_RPOB-A-F_25940_402355_E08.seq
- ΦÇÉΦì»σƒ║σ¢á2/rpoB-quanchang/RPOB-A-13_RPOB-A-R_25940_402356_E09.ab1
- ΦÇÉΦì»σƒ║σ¢á2/rpoB-quanchang/RPOB-A-13_RPOB-A-R_25940_402356_E09.seq
- ΦÇÉΦì»σƒ║σ¢á2/rpoB-quanchang/RPOB-A-14_25940.seq
- ΦÇÉΦì»σƒ║σ¢á2/rpoB-quanchang/RPOB-A-14_RPOB-A-F_25940_402357_E10.ab1
- ΦÇÉΦì»σƒ║σ¢á2/rpoB-quanchang/RPOB-A-14_RPOB-A-F_25940_402357_E10.seq
- ΦÇÉΦì»σƒ║σ¢á2/rpoB-quanchang/RPOB-A-14_RPOB-A-R_25940_402358_E11.ab1
- ΦÇÉΦì»σƒ║σ¢á2/rpoB-quanchang/RPOB-A-14_RPOB-A-R_25940_402358_E11.seq
- ΦÇÉΦì»σƒ║σ¢á2/rpoB-quanchang/RPOB-A-15_25940.seq
- ΦÇÉΦì»σƒ║σ¢á2/rpoB-quanchang/RPOB-A-15_RPOB-A-F_25940_402359_E12.ab1
- ΦÇÉΦì»σƒ║σ¢á2/rpoB-quanchang/RPOB-A-15_RPOB-A-R_25940_402360_F01.ab1
- ΦÇÉΦì»σƒ║σ¢á2/rpoB-quanchang/RPOB-A-15_RPOB-A-R_25940_402360_F01.seq
- ΦÇÉΦì»σƒ║σ¢á2/rpoB-quanchang/RPOB-A-16_25940.seq
- ΦÇÉΦì»σƒ║σ¢á2/rpoB-quanchang/RPOB-A-16_RPOB-A-F_25940_402361_F02.ab1
- ΦÇÉΦì»σƒ║σ¢á2/rpoB-quanchang/RPOB-A-16_RPOB-A-F_25940_402361_F02.seq
- ΦÇÉΦì»σƒ║σ¢á2/rpoB-quanchang/RPOB-A-16_RPOB-A-R_25940_402362_F03.ab1
- ΦÇÉΦì»σƒ║σ¢á2/rpoB-quanchang/RPOB-A-16_RPOB-A-R_25940_402362_F03.seq
- ΦÇÉΦì»σƒ║σ¢á2/rpoB-quanchang/RPOB-A-17_25940.seq
- ΦÇÉΦì»σƒ║σ¢á2/rpoB-quanchang/RPOB-A-17_RPOB-A-F_25940_402363_F04.ab1
- ΦÇÉΦì»σƒ║σ¢á2/rpoB-quanchang/RPOB-A-17_RPOB-A-F_25940_402363_F04.seq
- ΦÇÉΦì»σƒ║σ¢á2/rpoB-quanchang/RPOB-A-17_RPOB-A-R_25940_402364_F05.ab1
- ΦÇÉΦì»σƒ║σ¢á2/rpoB-quanchang/RPOB-A-17_RPOB-A-R_25940_402364_F05.seq
- ΦÇÉΦì»σƒ║σ¢á2/rpoB-quanchang/RPOB-A-18_25940.seq
- ΦÇÉΦì»σƒ║σ¢á2/rpoB-quanchang/RPOB-A-11_RPOB-A-R_25940_402354_E07.ab1
- ΦÇÉΦì»σƒ║σ¢á2/rpoB-quanchang/RPOB-A-15_RPOB-A-F_25940_402359_E12.seq
- ΦÇÉΦì»σƒ║σ¢á2/rpoB-quanchang/RPOB-A-18_RPOB-A-F_25940_402365_F06.ab1
- ΦÇÉΦì»σƒ║σ¢á2/rpoB-quanchang/RPOB-A-1_RPOB-A-R_25940_402334_H01.seq
- ΦÇÉΦì»σƒ║σ¢á2/rpoB-quanchang/RPOB-A-22_RPOB-A-R_25940_402374_G03.ab1
- ΦÇÉΦì»σƒ║σ¢á2/rpoB-quanchang/RPOB-A-18_RPOB-A-F_25940_402365_F06.seq
- ΦÇÉΦì»σƒ║σ¢á2/rpoB-quanchang/RPOB-A-18_RPOB-A-R_25940_402366_F07.ab1
- ΦÇÉΦì»σƒ║σ¢á2/rpoB-quanchang/RPOB-A-18_RPOB-A-R_25940_402366_F07.seq
- ΦÇÉΦì»σƒ║σ¢á2/rpoB-quanchang/RPOB-A-19_25940.seq
- ΦÇÉΦì»σƒ║σ¢á2/rpoB-quanchang/RPOB-A-19_RPOB-A-F_25940_402367_F08.ab1
- ΦÇÉΦì»σƒ║σ¢á2/rpoB-quanchang/RPOB-A-19_RPOB-A-F_25940_402367_F08.seq
- ΦÇÉΦì»σƒ║σ¢á2/rpoB-quanchang/RPOB-A-19_RPOB-A-R_25940_402368_F09.ab1
- ΦÇÉΦì»σƒ║σ¢á2/rpoB-quanchang/RPOB-A-19_RPOB-A-R_25940_402368_F09.seq
- ΦÇÉΦì»σƒ║σ¢á2/rpoB-quanchang/RPOB-A-1_25940.seq
- ΦÇÉΦì»σƒ║σ¢á2/rpoB-quanchang/RPOB-A-1_RPOB-A-F_25940_402333_G12.ab1
- ΦÇÉΦì»σƒ║σ¢á2/rpoB-quanchang/RPOB-A-1_RPOB-A-F_25940_402333_G12.seq
- ΦÇÉΦì»σƒ║σ¢á2/rpoB-quanchang/RPOB-A-1_RPOB-A-R_25940_402334_H01.ab1
- ΦÇÉΦì»σƒ║σ¢á2/rpoB-quanchang/RPOB-A-20_25940.seq
- ΦÇÉΦì»σƒ║σ¢á2/rpoB-quanchang/RPOB-A-20_RPOB-A-F_25940_402369_F10.ab1
- ΦÇÉΦì»σƒ║σ¢á2/rpoB-quanchang/RPOB-A-20_RPOB-A-F_25940_402369_F10.seq
- ΦÇÉΦì»σƒ║σ¢á2/rpoB-quanchang/RPOB-A-20_RPOB-A-R_25940_402370_F11.ab1
- ΦÇÉΦì»σƒ║σ¢á2/rpoB-quanchang/RPOB-A-20_RPOB-A-R_25940_402370_F11.seq
- ΦÇÉΦì»σƒ║σ¢á2/rpoB-quanchang/RPOB-A-21_25940.seq
- ΦÇÉΦì»σƒ║σ¢á2/rpoB-quanchang/RPOB-A-21_RPOB-A-F_25940_402371_B02.ab1
- ΦÇÉΦì»σƒ║σ¢á2/rpoB-quanchang/RPOB-A-21_RPOB-A-F_25940_402371_B02.seq
- ΦÇÉΦì»σƒ║σ¢á2/rpoB-quanchang/RPOB-A-21_RPOB-A-R_25940_402372_G01.ab1
- ΦÇÉΦì»σƒ║σ¢á2/rpoB-quanchang/RPOB-A-21_RPOB-A-R_25940_402372_G01.seq
- ΦÇÉΦì»σƒ║σ¢á2/rpoB-quanchang/RPOB-A-22_25940.seq
- ΦÇÉΦì»σƒ║σ¢á2/rpoB-quanchang/RPOB-A-22_RPOB-A-F_25940_402373_G02.ab1
- ΦÇÉΦì»σƒ║σ¢á2/rpoB-quanchang/RPOB-A-22_RPOB-A-F_25940_402373_G02.seq
- ΦÇÉΦì»σƒ║σ¢á2/rpoB-quanchang/RPOB-A-22_RPOB-A-R_25940_402374_G03.seq
- ΦÇÉΦì»σƒ║σ¢á2/rpoB-quanchang/RPOB-A-23_25940.seq
- ΦÇÉΦì»σƒ║σ¢á2/rpoB-quanchang/RPOB-A-23_RPOB-A-F_25940_402375_G04.ab1
- ΦÇÉΦì»σƒ║σ¢á2/rpoB-quanchang/RPOB-A-23_RPOB-A-F_25940_402375_G04.seq
- ΦÇÉΦì»σƒ║σ¢á2/rpoB-quanchang/RPOB-A-23_RPOB-A-R_25940_402376_G05.ab1
- ΦÇÉΦì»σƒ║σ¢á2/rpoB-quanchang/RPOB-A-23_RPOB-A-R_25940_402376_G05.seq
- ΦÇÉΦì»σƒ║σ¢á2/rpoB-quanchang/RPOB-A-25_25940.seq
- ΦÇÉΦì»σƒ║σ¢á2/rpoB-quanchang/RPOB-A-25_RPOB-A-F_25940_402377_G06.ab1
- ΦÇÉΦì»σƒ║σ¢á2/rpoB-quanchang/RPOB-A-25_RPOB-A-F_25940_402377_G06.seq
- ΦÇÉΦì»σƒ║σ¢á2/rpoB-quanchang/RPOB-A-25_RPOB-A-R_25940_402378_G07.ab1
- ΦÇÉΦì»σƒ║σ¢á2/rpoB-quanchang/RPOB-A-25_RPOB-A-R_25940_402378_G07.seq
- ΦÇÉΦì»σƒ║σ¢á2/rpoB-quanchang/RPOB-A-26_25940.seq
- ΦÇÉΦì»σƒ║σ¢á2/rpoB-quanchang/RPOB-A-26_RPOB-A-F_25940_402379_G08.ab1
- ΦÇÉΦì»σƒ║σ¢á2/rpoB-quanchang/RPOB-A-26_RPOB-A-R_25940_402380_G09.ab1
- ΦÇÉΦì»σƒ║σ¢á2/rpoB-quanchang/RPOB-A-26_RPOB-A-R_25940_402380_G09.seq
- ΦÇÉΦì»σƒ║σ¢á2/rpoB-quanchang/RPOB-A-27_25940.seq
- ΦÇÉΦì»σƒ║σ¢á2/rpoB-quanchang/RPOB-A-27_RPOB-A-F_25940_402381_G10.ab1
- ΦÇÉΦì»σƒ║σ¢á2/rpoB-quanchang/RPOB-A-27_RPOB-A-F_25940_402381_G10.seq
- ΦÇÉΦì»σƒ║σ¢á2/rpoB-quanchang/RPOB-A-27_RPOB-A-R_25940_402382_G11.ab1
- ΦÇÉΦì»σƒ║σ¢á2/rpoB-quanchang/RPOB-A-27_RPOB-A-R_25940_402382_G11.seq
- ΦÇÉΦì»σƒ║σ¢á2/rpoB-quanchang/RPOB-A-2_25940.seq
- ΦÇÉΦì»σƒ║σ¢á2/rpoB-quanchang/RPOB-A-2_RPOB-A-F_25940_402335_E09.ab1
- ΦÇÉΦì»σƒ║σ¢á2/rpoB-quanchang/RPOB-A-2_RPOB-A-F_25940_402335_E09.seq
- ΦÇÉΦì»σƒ║σ¢á2/rpoB-quanchang/RPOB-A-2_RPOB-A-R_25940_402336_E10.ab1
- ΦÇÉΦì»σƒ║σ¢á2/rpoB-quanchang/RPOB-A-2_RPOB-A-R_25940_402336_E10.seq
- ΦÇÉΦì»σƒ║σ¢á2/rpoB-quanchang/RPOB-A-3_25940.seq
- ΦÇÉΦì»σƒ║σ¢á2/rpoB-quanchang/RPOB-A-3_RPOB-A-F_25940_402337_H02.seq
- ΦÇÉΦì»σƒ║σ¢á2/rpoB-quanchang/RPOB-A-3_RPOB-A-R_25940_402338_H03.ab1
- ΦÇÉΦì»σƒ║σ¢á2/rpoB-quanchang/RPOB-A-3_RPOB-A-R_25940_402338_H03.seq
- ΦÇÉΦì»σƒ║σ¢á2/rpoB-quanchang/RPOB-A-4_25940.seq
- ΦÇÉΦì»σƒ║σ¢á2/rpoB-quanchang/RPOB-A-4_RPOB-A-F_25940_402339_E11.ab1
- ΦÇÉΦì»σƒ║σ¢á2/rpoB-quanchang/RPOB-A-4_RPOB-A-F_25940_402339_E11.seq
- ΦÇÉΦì»σƒ║σ¢á2/rpoB-quanchang/RPOB-A-4_RPOB-A-R_25940_402340_E12.ab1
- ΦÇÉΦì»σƒ║σ¢á2/rpoB-quanchang/RPOB-A-4_RPOB-A-R_25940_402340_E12.seq
- ΦÇÉΦì»σƒ║σ¢á2/rpoB-quanchang/RPOB-A-5_25940.seq
- ΦÇÉΦì»σƒ║σ¢á2/rpoB-quanchang/RPOB-A-5_RPOB-A-F_25940_402341_D06.ab1
- ΦÇÉΦì»σƒ║σ¢á2/rpoB-quanchang/RPOB-A-5_RPOB-A-F_25940_402341_D06.seq
- ΦÇÉΦì»σƒ║σ¢á2/rpoB-quanchang/RPOB-A-5_RPOB-A-R_25940_402342_D07.ab1
- ΦÇÉΦì»σƒ║σ¢á2/rpoB-quanchang/RPOB-A-6_25940.seq
- ΦÇÉΦì»σƒ║σ¢á2/rpoB-quanchang/RPOB-A-6_RPOB-A-F_25940_402343_D08.ab1
- ΦÇÉΦì»σƒ║σ¢á2/rpoB-quanchang/RPOB-A-6_RPOB-A-F_25940_402343_D08.seq
- ΦÇÉΦì»σƒ║σ¢á2/rpoB-quanchang/RPOB-A-6_RPOB-A-R_25940_402344_D09.ab1
- ΦÇÉΦì»σƒ║σ¢á2/rpoB-quanchang/RPOB-A-6_RPOB-A-R_25940_402344_D09.seq
- ΦÇÉΦì»σƒ║σ¢á2/rpoB-quanchang/RPOB-A-7_25940.seq
- ΦÇÉΦì»σƒ║σ¢á2/rpoB-quanchang/RPOB-A-7_RPOB-A-F_25940_402345_D10.ab1
- ΦÇÉΦì»σƒ║σ¢á2/rpoB-quanchang/RPOB-A-7_RPOB-A-F_25940_402345_D10.seq
- ΦÇÉΦì»σƒ║σ¢á2/rpoB-quanchang/RPOB-A-7_RPOB-A-R_25940_402346_D11.ab1
- ΦÇÉΦì»σƒ║σ¢á2/rpoB-quanchang/RPOB-A-7_RPOB-A-R_25940_402346_D11.seq
- ΦÇÉΦì»σƒ║σ¢á2/rpoB-quanchang/RPOB-A-8_25940.seq
- ΦÇÉΦì»σƒ║σ¢á2/rpoB-quanchang/RPOB-A-8_RPOB-A-F_25940_402347_D12.ab1
- ΦÇÉΦì»σƒ║σ¢á2/rpoB-quanchang/RPOB-A-8_RPOB-A-F_25940_402347_D12.seq
- ΦÇÉΦì»σƒ║σ¢á2/rpoB-quanchang/RPOB-A-8_RPOB-A-R_25940_402348_E01.seq
- ΦÇÉΦì»σƒ║σ¢á2/rpoB-quanchang/RPOB-A-9_25940.seq
- ΦÇÉΦì»σƒ║σ¢á2/rpoB-quanchang/RPOB-A-9_RPOB-A-F_25940_402349_E02.ab1
- ΦÇÉΦì»σƒ║σ¢á2/rpoB-quanchang/RPOB-A-9_RPOB-A-F_25940_402349_E02.seq
- ΦÇÉΦì»σƒ║σ¢á2/rpoB-quanchang/RPOB-A-9_RPOB-A-R_25940_402350_E03.ab1
- ΦÇÉΦì»σƒ║σ¢á2/rpoB-quanchang/RPOB-A-9_RPOB-A-R_25940_402350_E03.seq
- ΦÇÉΦì»σƒ║σ¢á2/rpoB-quanchang/RPOB-B-10_25940.seq
- ΦÇÉΦì»σƒ║σ¢á2/rpoB-quanchang/RPOB-B-10_RPOB-B-F_25940_402301_A10.seq
- ΦÇÉΦì»σƒ║σ¢á2/rpoB-quanchang/RPOB-B-10_RPOB-B-R_25940_402302_A11.ab1
- ΦÇÉΦì»σƒ║σ¢á2/rpoB-quanchang/RPOB-B-10_RPOB-B-R_25940_402302_A11.seq
- ΦÇÉΦì»σƒ║σ¢á2/rpoB-quanchang/RPOB-B-11_25940.seq
- ΦÇÉΦì»σƒ║σ¢á2/rpoB-quanchang/RPOB-B-11_RPOB-B-F_25940_402303_A12.ab1
- ΦÇÉΦì»σƒ║σ¢á2/rpoB-quanchang/RPOB-B-11_RPOB-B-F_25940_402303_A12.seq
- ΦÇÉΦì»σƒ║σ¢á2/rpoB-quanchang/RPOB-B-11_RPOB-B-R_25940_402304_B01.ab1
- ΦÇÉΦì»σƒ║σ¢á2/rpoB-quanchang/RPOB-B-11_RPOB-B-R_25940_402304_B01.seq
- ΦÇÉΦì»σƒ║σ¢á2/rpoB-quanchang/RPOB-B-13_25940.seq
- ΦÇÉΦì»σƒ║σ¢á2/rpoB-quanchang/RPOB-B-13_RPOB-B-F_25940_402305_B02.ab1
- ΦÇÉΦì»σƒ║σ¢á2/rpoB-quanchang/RPOB-B-13_RPOB-B-F_25940_402305_B02.seq
- ΦÇÉΦì»σƒ║σ¢á2/rpoB-quanchang/RPOB-B-13_RPOB-B-R_25940_402306_B03.ab1
- ΦÇÉΦì»σƒ║σ¢á2/rpoB-quanchang/RPOB-A-10_25940.seq
- ΦÇÉΦì»σƒ║σ¢á2/rpoB-quanchang/RPOB-A-10_RPOB-A-F_25940_402351_E04.ab1
- ΦÇÉΦì»σƒ║σ¢á2/rpoB-quanchang/RPOB-A-10_RPOB-A-F_25940_402351_E04.seq
- ΦÇÉΦì»σƒ║σ¢á2/rpoB-quanchang/RPOB-A-10_RPOB-A-R_25940_402352_E05.ab1
- ΦÇÉΦì»σƒ║σ¢á2/rpoB-quanchang/RPOB-A-10_RPOB-A-R_25940_402352_E05.seq
- ΦÇÉΦì»σƒ║σ¢á2/rpoB-quanchang/RPOB-A-11_25940.seq
- ΦÇÉΦì»σƒ║σ¢á2/rpoB-quanchang/RPOB-A-11_RPOB-A-F_25940_402353_E06.ab1
- ΦÇÉΦì»σƒ║σ¢á2/rpoB-quanchang/RPOB-A-11_RPOB-A-F_25940_402353_E06.seq
- ΦÇÉΦì»σƒ║σ¢á2/rpoB-quanchang/RPOB-B-14_25940.seq
- ΦÇÉΦì»σƒ║σ¢á2/rpoB-quanchang/RPOB-B-14_RPOB-B-F_25940_402307_B04.ab1
- ΦÇÉΦì»σƒ║σ¢á2/rpoB-quanchang/RPOB-B-14_RPOB-B-F_25940_402307_B04.seq
- ΦÇÉΦì»σƒ║σ¢á2/rpoB-quanchang/RPOB-B-14_RPOB-B-R_25940_402308_B05.ab1
- ΦÇÉΦì»σƒ║σ¢á2/rpoB-quanchang/RPOB-B-14_RPOB-B-R_25940_402308_B05.seq
- ΦÇÉΦì»σƒ║σ¢á2/rpoB-quanchang/RPOB-B-15_25940.seq
- ΦÇÉΦì»σƒ║σ¢á2/rpoB-quanchang/RPOB-B-15_RPOB-B-F_25940_402309_B06.ab1
- ΦÇÉΦì»σƒ║σ¢á2/rpoB-quanchang/RPOB-B-15_RPOB-B-F_25940_402309_B06.seq
- ΦÇÉΦì»σƒ║σ¢á2/rpoB-quanchang/RPOB-B-15_RPOB-B-R_25940_402310_B01.ab1
- ΦÇÉΦì»σƒ║σ¢á2/rpoB-quanchang/RPOB-B-15_RPOB-B-R_25940_402310_B01.seq
- ΦÇÉΦì»σƒ║σ¢á2/rpoB-quanchang/RPOB-B-16_25940.seq
- ΦÇÉΦì»σƒ║σ¢á2/rpoB-quanchang/RPOB-B-16_RPOB-B-F_25940_402311_B08.ab1
- ΦÇÉΦì»σƒ║σ¢á2/rpoB-quanchang/RPOB-B-16_RPOB-B-F_25940_402311_B08.seq
- ΦÇÉΦì»σƒ║σ¢á2/rpoB-quanchang/RPOB-B-16_RPOB-B-R_25940_402312_B09.seq
- ΦÇÉΦì»σƒ║σ¢á2/rpoB-quanchang/RPOB-B-17_25940.seq
- ΦÇÉΦì»σƒ║σ¢á2/rpoB-quanchang/RPOB-B-17_RPOB-B-F_25940_402313_B10.ab1
- ΦÇÉΦì»σƒ║σ¢á2/rpoB-quanchang/RPOB-B-17_RPOB-B-F_25940_402313_B10.seq
- ΦÇÉΦì»σƒ║σ¢á2/rpoB-quanchang/RPOB-B-17_RPOB-B-R_25940_402314_B11.ab1
- ΦÇÉΦì»σƒ║σ¢á2/rpoB-quanchang/RPOB-B-17_RPOB-B-R_25940_402314_B11.seq
- ΦÇÉΦì»σƒ║σ¢á2/rpoB-quanchang/RPOB-B-18_25940.seq
- ΦÇÉΦì»σƒ║σ¢á2/rpoB-quanchang/RPOB-B-18_RPOB-B-F_25940_402315_B12.ab1
- ΦÇÉΦì»σƒ║σ¢á2/rpoB-quanchang/RPOB-B-18_RPOB-B-F_25940_402315_B12.seq
- ΦÇÉΦì»σƒ║σ¢á2/rpoB-quanchang/RPOB-B-18_RPOB-B-R_25940_402316_C01.ab1
- ΦÇÉΦì»σƒ║σ¢á2/rpoB-quanchang/RPOB-B-18_RPOB-B-R_25940_402316_C01.seq
- ΦÇÉΦì»σƒ║σ¢á2/rpoB-quanchang/RPOB-B-19_25940.seq
- ΦÇÉΦì»σƒ║σ¢á2/rpoB-quanchang/RPOB-B-19_RPOB-B-F_25940_402317_C02.ab1
- ΦÇÉΦì»σƒ║σ¢á2/rpoB-quanchang/RPOB-B-19_RPOB-B-R_25940_402318_C03.ab1
- ΦÇÉΦì»σƒ║σ¢á2/rpoB-quanchang/RPOB-B-19_RPOB-B-R_25940_402318_C03.seq
- ΦÇÉΦì»σƒ║σ¢á2/rpoB-quanchang/RPOB-B-1_25940.seq
- ΦÇÉΦì»σƒ║σ¢á2/rpoB-quanchang/RPOB-B-1_RPOB-B-F_25940_402283_G08.ab1
- ΦÇÉΦì»σƒ║σ¢á2/rpoB-quanchang/RPOB-B-1_RPOB-B-F_25940_402283_G08.seq
- ΦÇÉΦì»σƒ║σ¢á2/rpoB-quanchang/RPOB-B-1_RPOB-B-R_25940_402284_G09.ab1
- ΦÇÉΦì»σƒ║σ¢á2/rpoB-quanchang/RPOB-B-1_RPOB-B-R_25940_402284_G09.seq
- ΦÇÉΦì»σƒ║σ¢á2/rpoB-quanchang/RPOB-B-20_25940.seq
- ΦÇÉΦì»σƒ║σ¢á2/rpoB-quanchang/RPOB-B-20_RPOB-B-F_25940_402319_C04.ab1
- ΦÇÉΦì»σƒ║σ¢á2/rpoB-quanchang/RPOB-B-20_RPOB-B-F_25940_402319_C04.seq
- ΦÇÉΦì»σƒ║σ¢á2/rpoB-quanchang/RPOB-B-20_RPOB-B-R_25940_402320_C05.ab1
- ΦÇÉΦì»σƒ║σ¢á2/rpoB-quanchang/RPOB-B-20_RPOB-B-R_25940_402320_C05.seq
- ΦÇÉΦì»σƒ║σ¢á2/rpoB-quanchang/RPOB-B-21_25940.seq
- ΦÇÉΦì»σƒ║σ¢á2/rpoB-quanchang/RPOB-B-21_RPOB-B-F_25940_402321_C06.seq
- ΦÇÉΦì»σƒ║σ¢á2/rpoB-quanchang/RPOB-B-21_RPOB-B-R_25940_402322_C07.ab1
- ΦÇÉΦì»σƒ║σ¢á2/rpoB-quanchang/RPOB-B-21_RPOB-B-R_25940_402322_C07.seq
- ΦÇÉΦì»σƒ║σ¢á2/rpoB-quanchang/RPOB-B-22_25940.seq
- ΦÇÉΦì»σƒ║σ¢á2/rpoB-quanchang/RPOB-B-22_RPOB-B-F_25940_402323_C08.ab1
- ΦÇÉΦì»σƒ║σ¢á2/rpoB-quanchang/RPOB-B-22_RPOB-B-F_25940_402323_C08.seq
- ΦÇÉΦì»σƒ║σ¢á2/rpoB-quanchang/RPOB-B-22_RPOB-B-R_25940_402324_C09.ab1
- ΦÇÉΦì»σƒ║σ¢á2/rpoB-quanchang/RPOB-B-22_RPOB-B-R_25940_402324_C09.seq
- ΦÇÉΦì»σƒ║σ¢á2/rpoB-quanchang/RPOB-B-23_25940.seq
- ΦÇÉΦì»σƒ║σ¢á2/rpoB-quanchang/RPOB-B-23_RPOB-B-F_25940_402325_C10.ab1
- ΦÇÉΦì»σƒ║σ¢á2/rpoB-quanchang/RPOB-B-23_RPOB-B-F_25940_402325_C10.seq
- ΦÇÉΦì»σƒ║σ¢á2/rpoB-quanchang/RPOB-B-23_RPOB-B-R_25940_402326_C11.ab1
- ΦÇÉΦì»σƒ║σ¢á2/rpoB-quanchang/RPOB-B-25_25940.seq
- ΦÇÉΦì»σƒ║σ¢á2/rpoB-quanchang/RPOB-B-25_RPOB-B-F_25940_402327_C12.ab1
- ΦÇÉΦì»σƒ║σ¢á2/rpoB-quanchang/RPOB-B-25_RPOB-B-F_25940_402327_C12.seq
- ΦÇÉΦì»σƒ║σ¢á2/rpoB-quanchang/RPOB-B-25_RPOB-B-R_25940_402328_D01.ab1
- ΦÇÉΦì»σƒ║σ¢á2/rpoB-quanchang/RPOB-B-25_RPOB-B-R_25940_402328_D01.seq
- ΦÇÉΦì»σƒ║σ¢á2/rpoB-quanchang/RPOB-B-26_25940.seq
- ΦÇÉΦì»σƒ║σ¢á2/rpoB-quanchang/RPOB-B-26_RPOB-B-F_25940_402329_D02.ab1
- ΦÇÉΦì»σƒ║σ¢á2/rpoB-quanchang/RPOB-B-26_RPOB-B-F_25940_402329_D02.seq
- ΦÇÉΦì»σƒ║σ¢á2/rpoB-quanchang/RPOB-B-26_RPOB-B-R_25940_402330_D03.ab1
- ΦÇÉΦì»σƒ║σ¢á2/rpoB-quanchang/RPOB-B-26_RPOB-B-R_25940_402330_D03.seq
- ΦÇÉΦì»σƒ║σ¢á2/rpoB-quanchang/RPOB-B-27_25940.seq
- ΦÇÉΦì»σƒ║σ¢á2/rpoB-quanchang/RPOB-B-27_RPOB-B-F_25940_402331_D04.ab1
- ΦÇÉΦì»σƒ║σ¢á2/rpoB-quanchang/RPOB-B-27_RPOB-B-F_25940_402331_D04.seq
- ΦÇÉΦì»σƒ║σ¢á2/rpoB-quanchang/RPOB-B-27_RPOB-B-R_25940_402332_D05.seq
- ΦÇÉΦì»σƒ║σ¢á2/rpoB-quanchang/RPOB-B-2_25940.seq
- ΦÇÉΦì»σƒ║σ¢á2/rpoB-quanchang/RPOB-B-2_RPOB-B-F_25940_402285_G10.ab1
- ΦÇÉΦì»σƒ║σ¢á2/rpoB-quanchang/RPOB-B-2_RPOB-B-F_25940_402285_G10.seq
- ΦÇÉΦì»σƒ║σ¢á2/rpoB-quanchang/RPOB-B-2_RPOB-B-R_25940_402286_G11.ab1
- ΦÇÉΦì»σƒ║σ¢á2/rpoB-quanchang/RPOB-B-2_RPOB-B-R_25940_402286_G11.seq
- ΦÇÉΦì»σƒ║σ¢á2/rpoB-quanchang/RPOB-B-3_25940.seq
- ΦÇÉΦì»σƒ║σ¢á2/rpoB-quanchang/RPOB-B-3_RPOB-B-F_25940_402287_E05.ab1
- ΦÇÉΦì»σƒ║σ¢á2/rpoB-quanchang/RPOB-B-3_RPOB-B-F_25940_402287_E05.seq
- ΦÇÉΦì»σƒ║σ¢á2/rpoB-quanchang/RPOB-B-3_RPOB-B-R_25940_402288_E06.ab1
- ΦÇÉΦì»σƒ║σ¢á2/rpoB-quanchang/RPOB-B-3_RPOB-B-R_25940_402288_E06.seq
- ΦÇÉΦì»σƒ║σ¢á2/rpoB-quanchang/RPOB-B-4_RPOB-B-F_25940_402289_E07.ab1
- ΦÇÉΦì»σƒ║σ¢á2/rpoB-quanchang/RPOB-B-4_RPOB-B-R_25940_402290_E08.ab1
- ΦÇÉΦì»σƒ║σ¢á2/rpoB-quanchang/RPOB-B-4_RPOB-B-R_25940_402290_E08.seq
- ΦÇÉΦì»σƒ║σ¢á2/rpoB-quanchang/RPOB-B-5_25940.seq
- ΦÇÉΦì»σƒ║σ¢á2/rpoB-quanchang/RPOB-B-5_RPOB-B-F_25940_402291_A06.ab1
- ΦÇÉΦì»σƒ║σ¢á2/rpoB-quanchang/RPOB-B-5_RPOB-B-F_25940_402291_A06.seq
- ΦÇÉΦì»σƒ║σ¢á2/rpoB-quanchang/RPOB-B-5_RPOB-B-R_25940_402292_A12.ab1
- ΦÇÉΦì»σƒ║σ¢á2/rpoB-quanchang/RPOB-B-5_RPOB-B-R_25940_402292_A12.seq
- ΦÇÉΦì»σƒ║σ¢á2/rpoB-quanchang/RPOB-B-6_25940.seq
- ΦÇÉΦì»σƒ║σ¢á2/rpoB-quanchang/RPOB-B-6_RPOB-B-F_25940_402293_A08.ab1
- ΦÇÉΦì»σƒ║σ¢á2/rpoB-quanchang/RPOB-B-6_RPOB-B-F_25940_402293_A08.seq
- ΦÇÉΦì»σƒ║σ¢á2/rpoB-quanchang/RPOB-B-6_RPOB-B-R_25940_402294_A09.ab1
- ΦÇÉΦì»σƒ║σ¢á2/rpoB-quanchang/RPOB-B-6_RPOB-B-R_25940_402294_A09.seq
- ΦÇÉΦì»σƒ║σ¢á2/rpoB-quanchang/RPOB-C-10_25940.seq
- ΦÇÉΦì»σƒ║σ¢á2/rpoB-quanchang/RPOB-C-10_RPOB-C-F_25940_402401_H10.ab1
- ΦÇÉΦì»σƒ║σ¢á2/rpoB-quanchang/RPOB-C-10_RPOB-C-F_25940_402401_H10.seq
- ΦÇÉΦì»σƒ║σ¢á2/rpoB-quanchang/RPOB-C-10_RPOB-C-R_25940_402402_H11.ab1
- ΦÇÉΦì»σƒ║σ¢á2/rpoB-quanchang/RPOB-C-10_RPOB-C-R_25940_402402_H11.seq
- ΦÇÉΦì»σƒ║σ¢á2/rpoB-quanchang/RPOB-C-11_25940.seq
- ΦÇÉΦì»σƒ║σ¢á2/rpoB-quanchang/RPOB-C-11_RPOB-C-F_25940_402403_H10.ab1
- ΦÇÉΦì»σƒ║σ¢á2/rpoB-quanchang/RPOB-C-11_RPOB-C-F_25940_402403_H10.seq
- ΦÇÉΦì»σƒ║σ¢á2/rpoB-quanchang/RPOB-A-3_RPOB-A-F_25940_402337_H02.ab1
- ΦÇÉΦì»σƒ║σ¢á2/rpoB-quanchang/RPOB-A-5_RPOB-A-R_25940_402342_D07.seq
- ΦÇÉΦì»σƒ║σ¢á2/rpoB-quanchang/RPOB-A-8_RPOB-A-R_25940_402348_E01.ab1
- ΦÇÉΦì»σƒ║σ¢á2/rpoB-quanchang/RPOB-B-10_RPOB-B-F_25940_402301_A10.ab1
- ΦÇÉΦì»σƒ║σ¢á2/rpoB-quanchang/RPOB-B-13_RPOB-B-R_25940_402306_B03.seq
- ΦÇÉΦì»σƒ║σ¢á2/rpoB-quanchang/RPOB-B-16_RPOB-B-R_25940_402312_B09.ab1
- ΦÇÉΦì»σƒ║σ¢á2/rpoB-quanchang/RPOB-B-19_RPOB-B-F_25940_402317_C02.seq
- ΦÇÉΦì»σƒ║σ¢á2/rpoB-quanchang/RPOB-B-21_RPOB-B-F_25940_402321_C06.ab1
- ΦÇÉΦì»σƒ║σ¢á2/rpoB-quanchang/RPOB-B-23_RPOB-B-R_25940_402326_C11.seq
- ΦÇÉΦì»σƒ║σ¢á2/rpoB-quanchang/RPOB-B-27_RPOB-B-R_25940_402332_D05.ab1
- ΦÇÉΦì»σƒ║σ¢á2/rpoB-quanchang/RPOB-B-4_RPOB-B-F_25940_402289_E07.seq
- ΦÇÉΦì»σƒ║σ¢á2/rpoB-quanchang/RPOB-C-11_RPOB-C-R_25940_402404_H11.ab1
- ΦÇÉΦì»σƒ║σ¢á2/rpoB-quanchang/RPOB-C-15_RPOB-C-F_25940_402409_A06.seq
- ΦÇÉΦì»σƒ║σ¢á2/rpoB-quanchang/RPOB-C-18_RPOB-C-F_25940_402415_A12.ab1
- ΦÇÉΦì»σƒ║σ¢á2/rpoB-quanchang/RPOB-C-1_RPOB-C-R_25940_402384_H05.seq
- ΦÇÉΦì»σƒ║σ¢á2/rpoB-quanchang/RPOB-C-22_RPOB-C-R_25940_402424_B09.ab1
- ΦÇÉΦì»σƒ║σ¢á2/rpoB-quanchang/RPOB-C-26_RPOB-C-F_25940_402429_C02.seq
- ΦÇÉΦì»σƒ║σ¢á2/rpoB-quanchang/RPOB-C-3_RPOB-C-F_25940_402387_H06.ab1
- ΦÇÉΦì»σƒ║σ¢á2/rpoB-quanchang/RPOB-C-5_RPOB-C-R_25940_402392_H01.seq
- ΦÇÉΦì»σƒ║σ¢á2/rpoB-quanchang/RPOB-C-11_RPOB-C-R_25940_402404_H11.seq
- ΦÇÉΦì»σƒ║σ¢á2/rpoB-quanchang/RPOB-C-13_25940.seq
- ΦÇÉΦì»σƒ║σ¢á2/rpoB-quanchang/RPOB-C-13_RPOB-C-F_25940_402405_A02.ab1
- ΦÇÉΦì»σƒ║σ¢á2/rpoB-quanchang/RPOB-C-13_RPOB-C-F_25940_402405_A02.seq
- ΦÇÉΦì»σƒ║σ¢á2/rpoB-quanchang/RPOB-C-13_RPOB-C-R_25940_402406_A03.ab1
- ΦÇÉΦì»σƒ║σ¢á2/rpoB-quanchang/RPOB-C-13_RPOB-C-R_25940_402406_A03.seq
- ΦÇÉΦì»σƒ║σ¢á2/rpoB-quanchang/RPOB-C-14_25940.seq
- ΦÇÉΦì»σƒ║σ¢á2/rpoB-quanchang/RPOB-C-14_RPOB-C-F_25940_402407_A04.ab1
- ΦÇÉΦì»σƒ║σ¢á2/rpoB-quanchang/RPOB-C-14_RPOB-C-F_25940_402407_A04.seq
- ΦÇÉΦì»σƒ║σ¢á2/rpoB-quanchang/RPOB-C-14_RPOB-C-R_25940_402408_A05.ab1
- ΦÇÉΦì»σƒ║σ¢á2/rpoB-quanchang/RPOB-C-14_RPOB-C-R_25940_402408_A05.seq
- ΦÇÉΦì»σƒ║σ¢á2/rpoB-quanchang/RPOB-C-15_25940.seq
- ΦÇÉΦì»σƒ║σ¢á2/rpoB-quanchang/RPOB-C-15_RPOB-C-F_25940_402409_A06.ab1
- ΦÇÉΦì»σƒ║σ¢á2/rpoB-quanchang/RPOB-C-15_RPOB-C-R_25940_402410_A07.ab1
- ΦÇÉΦì»σƒ║σ¢á2/rpoB-quanchang/RPOB-C-15_RPOB-C-R_25940_402410_A07.seq
- ΦÇÉΦì»σƒ║σ¢á2/rpoB-quanchang/RPOB-C-16_25940.seq
- ΦÇÉΦì»σƒ║σ¢á2/rpoB-quanchang/RPOB-C-16_RPOB-C-F_25940_402411_A08.ab1
- ΦÇÉΦì»σƒ║σ¢á2/rpoB-quanchang/RPOB-C-16_RPOB-C-F_25940_402411_A08.seq
- ΦÇÉΦì»σƒ║σ¢á2/rpoB-quanchang/RPOB-C-16_RPOB-C-R_25940_402412_A09.ab1
- ΦÇÉΦì»σƒ║σ¢á2/rpoB-quanchang/RPOB-C-16_RPOB-C-R_25940_402412_A09.seq
- ΦÇÉΦì»σƒ║σ¢á2/rpoB-quanchang/RPOB-C-17_25940.seq
- ΦÇÉΦì»σƒ║σ¢á2/rpoB-quanchang/RPOB-C-17_RPOB-C-F_25940_402413_A10.ab1
- ΦÇÉΦì»σƒ║σ¢á2/rpoB-quanchang/RPOB-C-17_RPOB-C-F_25940_402413_A10.seq
- ΦÇÉΦì»σƒ║σ¢á2/rpoB-quanchang/RPOB-C-17_RPOB-C-R_25940_402414_D09.ab1
- ΦÇÉΦì»σƒ║σ¢á2/rpoB-quanchang/RPOB-C-17_RPOB-C-R_25940_402414_D09.seq
- ΦÇÉΦì»σƒ║σ¢á2/rpoB-quanchang/RPOB-C-18_25940.seq
- ΦÇÉΦì»σƒ║σ¢á2/rpoB-quanchang/RPOB-C-18_RPOB-C-F_25940_402415_A12.seq
- ΦÇÉΦì»σƒ║σ¢á2/rpoB-quanchang/RPOB-C-18_RPOB-C-R_25940_402416_B01.ab1
- ΦÇÉΦì»σƒ║σ¢á2/rpoB-quanchang/RPOB-C-18_RPOB-C-R_25940_402416_B01.seq
- ΦÇÉΦì»σƒ║σ¢á2/rpoB-quanchang/RPOB-C-19_25940.seq
- ΦÇÉΦì»σƒ║σ¢á2/rpoB-quanchang/RPOB-C-19_RPOB-C-F_25940_402417_B02.ab1
- ΦÇÉΦì»σƒ║σ¢á2/rpoB-quanchang/RPOB-C-19_RPOB-C-F_25940_402417_B02.seq
- ΦÇÉΦì»σƒ║σ¢á2/rpoB-quanchang/RPOB-C-19_RPOB-C-R_25940_402418_B03.ab1
- ΦÇÉΦì»σƒ║σ¢á2/rpoB-quanchang/RPOB-C-19_RPOB-C-R_25940_402418_B03.seq
- ΦÇÉΦì»σƒ║σ¢á2/rpoB-quanchang/RPOB-C-1_25940.seq
- ΦÇÉΦì»σƒ║σ¢á2/rpoB-quanchang/RPOB-C-1_RPOB-C-F_25940_402383_H04.ab1
- ΦÇÉΦì»σƒ║σ¢á2/rpoB-quanchang/RPOB-C-1_RPOB-C-F_25940_402383_H04.seq
- ΦÇÉΦì»σƒ║σ¢á2/rpoB-quanchang/RPOB-C-1_RPOB-C-R_25940_402384_H05.ab1
- ΦÇÉΦì»σƒ║σ¢á2/rpoB-quanchang/RPOB-C-20_25940.seq
- ΦÇÉΦì»σƒ║σ¢á2/rpoB-quanchang/RPOB-C-20_RPOB-C-F_25940_402419_B04.ab1
- ΦÇÉΦì»σƒ║σ¢á2/rpoB-quanchang/RPOB-C-20_RPOB-C-F_25940_402419_B04.seq
- ΦÇÉΦì»σƒ║σ¢á2/rpoB-quanchang/RPOB-C-20_RPOB-C-R_25940_402420_B05.ab1
- ΦÇÉΦì»σƒ║σ¢á2/rpoB-quanchang/RPOB-C-20_RPOB-C-R_25940_402420_B05.seq
- ΦÇÉΦì»σƒ║σ¢á2/rpoB-quanchang/RPOB-C-21_25940.seq
- ΦÇÉΦì»σƒ║σ¢á2/rpoB-quanchang/RPOB-C-21_RPOB-C-F_25940_402421_B06.ab1
- ΦÇÉΦì»σƒ║σ¢á2/rpoB-quanchang/RPOB-C-21_RPOB-C-F_25940_402421_B06.seq
- ΦÇÉΦì»σƒ║σ¢á2/rpoB-quanchang/RPOB-C-21_RPOB-C-R_25940_402422_B07.ab1
- ΦÇÉΦì»σƒ║σ¢á2/rpoB-quanchang/RPOB-C-21_RPOB-C-R_25940_402422_B07.seq
[truncated: 62 more entries]
