# Supplementary material for: Disease spectrum and prognostic factors in patients treated for tuberculous meningitis in Shaanxi province, China
Source: Front Microbiol. 2024 May 17;15:1374458. doi: 10.3389/fmicb.2024.1374458 (PMC11140062; doi:10.3389/fmicb.2024.1374458)
Supplement: Supplementary file 8 [file Data_Sheet_8.zip]

Archive with 407 entries (404 files):
- ΦÇÉΦì»σƒ║σ¢á3/
- ΦÇÉΦì»σƒ║σ¢á3/KATG2/
- ΦÇÉΦì»σƒ║σ¢á3/KATG2/KATG-B-14_KATG-B-R_25940_402212_F09.ab1
- ΦÇÉΦì»σƒ║σ¢á3/KATG2/01E_4_KATG-5F_130319T0011-0007_E01.ab1
- ΦÇÉΦì»σƒ║σ¢á3/KATG2/01E_4_KATG-5F_130319T0011-0007_E01.seq
- ΦÇÉΦì»σƒ║σ¢á3/KATG2/01F_4_KATG-5R_130319T0011-0008_F01.ab1
- ΦÇÉΦì»σƒ║σ¢á3/KATG2/01F_4_KATG-5R_130319T0011-0008_F01.seq
- ΦÇÉΦì»σƒ║σ¢á3/KATG2/01G_5_KATG-5F_130319T0011-0009_G01.ab1
- ΦÇÉΦì»σƒ║σ¢á3/KATG2/01G_5_KATG-5F_130319T0011-0009_G01.seq
- ΦÇÉΦì»σƒ║σ¢á3/KATG2/01H_5_KATG-5R_130319T0011-0010_H01.ab1
- ΦÇÉΦì»σƒ║σ¢á3/KATG2/01H_5_KATG-5R_130319T0011-0010_H01.seq
- ΦÇÉΦì»σƒ║σ¢á3/KATG2/02A_6_KATG-5F_130319T0011-0011_A02.ab1
- ΦÇÉΦì»σƒ║σ¢á3/KATG2/02A_6_KATG-5F_130319T0011-0011_A02.seq
- ΦÇÉΦì»σƒ║σ¢á3/KATG2/02B_7_KATG-5F_130319T0011-0013_B02.ab1
- ΦÇÉΦì»σƒ║σ¢á3/KATG2/02B_7_KATG-5F_130319T0011-0013_B02.seq
- ΦÇÉΦì»σƒ║σ¢á3/KATG2/02C_8_KATG-5F_130319T0011-0015_C02.ab1
- ΦÇÉΦì»σƒ║σ¢á3/KATG2/02C_8_KATG-5F_130319T0011-0015_C02.seq
- ΦÇÉΦì»σƒ║σ¢á3/KATG2/02D_9_KATG-5F_130319T0011-0017_D02.ab1
- ΦÇÉΦì»σƒ║σ¢á3/KATG2/02E_6_KATG-5R_130319T0011-0012_E02.ab1
- ΦÇÉΦì»σƒ║σ¢á3/KATG2/02E_6_KATG-5R_130319T0011-0012_E02.seq
- ΦÇÉΦì»σƒ║σ¢á3/KATG2/02F_7_KATG-5R_130319T0011-0014_F02.ab1
- ΦÇÉΦì»σƒ║σ¢á3/KATG2/02F_7_KATG-5R_130319T0011-0014_F02.seq
- ΦÇÉΦì»σƒ║σ¢á3/KATG2/02G_8_KATG-5R_130319T0011-0016_G02.ab1
- ΦÇÉΦì»σƒ║σ¢á3/KATG2/02G_8_KATG-5R_130319T0011-0016_G02.seq
- ΦÇÉΦì»σƒ║σ¢á3/KATG2/02H_9_KATG-5R_130319T0011-0018_H02.seq
- ΦÇÉΦì»σƒ║σ¢á3/KATG2/03A_10_KATG-5F_130319T0011-0019_A03.ab1
- ΦÇÉΦì»σƒ║σ¢á3/KATG2/03A_10_KATG-5F_130319T0011-0019_A03.seq
- ΦÇÉΦì»σƒ║σ¢á3/KATG2/03B_10_KATG-5R_130319T0011-0020_B03.ab1
- ΦÇÉΦì»σƒ║σ¢á3/KATG2/03B_10_KATG-5R_130319T0011-0020_B03.seq
- ΦÇÉΦì»σƒ║σ¢á3/KATG2/03C_19_KATG-5F_130319T0011-0035_C03.ab1
- ΦÇÉΦì»σƒ║σ¢á3/KATG2/03C_19_KATG-5F_130319T0011-0035_C03.seq
- ΦÇÉΦì»σƒ║σ¢á3/KATG2/03D_19_KATG-5R_130319T0011-0036_D03.ab1
- ΦÇÉΦì»σƒ║σ¢á3/KATG2/03D_19_KATG-5R_130319T0011-0036_D03.seq
- ΦÇÉΦì»σƒ║σ¢á3/KATG2/H.seq
- ΦÇÉΦì»σƒ║σ¢á3/KATG2/02D_9_KATG-5F_130319T0011-0017_D02.seq
- ΦÇÉΦì»σƒ║σ¢á3/KATG2/02H_9_KATG-5R_130319T0011-0018_H02.ab1
- ΦÇÉΦì»σƒ║σ¢á3/KATG2/KATG-4_KATG-F_23189_347438_H06.ab1
- ΦÇÉΦì»σƒ║σ¢á3/KATG2/KATG-4_W1RT0525018_23350_353220_F03.seq
- ΦÇÉΦì»σƒ║σ¢á3/KATG2/KATG-9_W1FT0524010_130524T0039-0001_A11.seq
- ΦÇÉΦì»σƒ║σ¢á3/KATG2/KATG-B-11_25940.seq
- ΦÇÉΦì»σƒ║σ¢á3/KATG2/KATG-4_KATG-F_23189_347438_H06.seq
- ΦÇÉΦì»σƒ║σ¢á3/KATG2/KATG-4_KATG-R_130523T0019-0114_D01.ab1
- ΦÇÉΦì»σƒ║σ¢á3/KATG2/KATG-4_KATG-R_130523T0019-0114_D01.seq
- ΦÇÉΦì»σƒ║σ¢á3/KATG2/KATG-4_KATG-R_23189_347439_H07.ab1
- ΦÇÉΦì»σƒ║σ¢á3/KATG2/KATG-4_KATG-R_23189_347439_H07.seq
- ΦÇÉΦì»σƒ║σ¢á3/KATG2/KATG-4_W1FT0525017_130525T0061-0001_A12.ab1
- ΦÇÉΦì»σƒ║σ¢á3/KATG2/KATG-4_W1FT0525017_130525T0061-0001_A12.seq
- ΦÇÉΦì»σƒ║σ¢á3/KATG2/KATG-4_W1FT0525017_23350_353219_F02.ab1
- ΦÇÉΦì»σƒ║σ¢á3/KATG2/KATG-4_W1FT0525017_23350_353219_F02.seq
- ΦÇÉΦì»σƒ║σ¢á3/KATG2/KATG-4_W1RT0525018_130525T0061-0002_B12.ab1
- ΦÇÉΦì»σƒ║σ¢á3/KATG2/KATG-4_W1RT0525018_130525T0061-0002_B12.seq
- ΦÇÉΦì»σƒ║σ¢á3/KATG2/KATG-4_W1RT0525018_23350_353220_F03.ab1
- ΦÇÉΦì»σƒ║σ¢á3/KATG2/KATG-9_130524T0039.seq
- ΦÇÉΦì»σƒ║σ¢á3/KATG2/KATG-9_KATG-F_130523T0019-0109_E01.ab1
- ΦÇÉΦì»σƒ║σ¢á3/KATG2/KATG-9_KATG-F_130523T0019-0109_E01.seq
- ΦÇÉΦì»σƒ║σ¢á3/KATG2/KATG-9_KATG-R_130523T0019-0119_F01.ab1
- ΦÇÉΦì»σƒ║σ¢á3/KATG2/KATG-9_KATG-R_130523T0019-0119_F01.seq
- ΦÇÉΦì»σƒ║σ¢á3/KATG2/KATG-9_W1FT0524010_130524T0039-0001_A11.ab1
- ΦÇÉΦì»σƒ║σ¢á3/KATG2/KATG-9_W1RT0524011_130524T0039-0002_B11.ab1
- ΦÇÉΦì»σƒ║σ¢á3/KATG2/KATG-9_W1RT0524011_130524T0039-0002_B11.seq
- ΦÇÉΦì»σƒ║σ¢á3/KATG2/KATG-B-10_25940.seq
- ΦÇÉΦì»σƒ║σ¢á3/KATG2/KATG-B-10_KATG-B-F_25940_402205_F02.ab1
- ΦÇÉΦì»σƒ║σ¢á3/KATG2/KATG-B-10_KATG-B-F_25940_402205_F02.seq
- ΦÇÉΦì»σƒ║σ¢á3/KATG2/KATG-B-10_KATG-B-R_25940_402206_F03.ab1
- ΦÇÉΦì»σƒ║σ¢á3/KATG2/KATG-B-10_KATG-B-R_25940_402206_F03.seq
- ΦÇÉΦì»σƒ║σ¢á3/KATG2/KATG-B-11_KATG-B-F_25940_402207_F04.ab1
- ΦÇÉΦì»σƒ║σ¢á3/KATG2/KATG-B-11_KATG-B-F_25940_402207_F04.seq
- ΦÇÉΦì»σƒ║σ¢á3/KATG2/KATG-B-11_KATG-B-R_25940_402208_F05.ab1
- ΦÇÉΦì»σƒ║σ¢á3/KATG2/KATG-B-11_KATG-B-R_25940_402208_F05.seq
- ΦÇÉΦì»σƒ║σ¢á3/KATG2/KATG-B-13_25940.seq
- ΦÇÉΦì»σƒ║σ¢á3/KATG2/KATG-B-13_KATG-B-F_25940_402209_F06.ab1
- ΦÇÉΦì»σƒ║σ¢á3/KATG2/KATG-B-13_KATG-B-F_25940_402209_F06.seq
- ΦÇÉΦì»σƒ║σ¢á3/KATG2/KATG-B-13_KATG-B-R_25940_402210_F07.ab1
- ΦÇÉΦì»σƒ║σ¢á3/KATG2/KATG-B-13_KATG-B-R_25940_402210_F07.seq
- ΦÇÉΦì»σƒ║σ¢á3/KATG2/KATG-B-14_25940.seq
- ΦÇÉΦì»σƒ║σ¢á3/KATG2/KATG-B-14_KATG-B-F_25940_402211_F08.ab1
- ΦÇÉΦì»σƒ║σ¢á3/KATG2/KATG-B-14_KATG-B-F_25940_402211_F08.seq
- ΦÇÉΦì»σƒ║σ¢á3/KATG2/KATG-B-14_KATG-B-R_25940_402212_F09.seq
- ΦÇÉΦì»σƒ║σ¢á3/KATG2/KATG-B-15_25940.seq
- ΦÇÉΦì»σƒ║σ¢á3/KATG2/KATG-B-15_KATG-B-F_25940_402213_F10.ab1
- ΦÇÉΦì»σƒ║σ¢á3/KATG2/KATG-B-15_KATG-B-F_25940_402213_F10.seq
- ΦÇÉΦì»σƒ║σ¢á3/KATG2/KATG-B-15_KATG-B-R_25940_402214_F11.ab1
- ΦÇÉΦì»σƒ║σ¢á3/KATG2/KATG-B-15_KATG-B-R_25940_402214_F11.seq
- ΦÇÉΦì»σƒ║σ¢á3/KATG2/KATG-B-16_25940.seq
- ΦÇÉΦì»σƒ║σ¢á3/KATG2/KATG-B-16_KATG-B-F_25940_402215_F12.ab1
- ΦÇÉΦì»σƒ║σ¢á3/KATG2/KATG-B-16_KATG-B-F_25940_402215_F12.seq
- ΦÇÉΦì»σƒ║σ¢á3/KATG2/KATG-B-16_KATG-B-R_25940_402216_G01.ab1
- ΦÇÉΦì»σƒ║σ¢á3/KATG2/KATG-B-16_KATG-B-R_25940_402216_G01.seq
- ΦÇÉΦì»σƒ║σ¢á3/KATG2/KATG-B-17_25940.seq
- ΦÇÉΦì»σƒ║σ¢á3/KATG2/KATG-B-17_KATG-B-F_25940_402217_G02.ab1
- ΦÇÉΦì»σƒ║σ¢á3/KATG2/KATG-B-17_KATG-B-R_25940_402218_G03.ab1
- ΦÇÉΦì»σƒ║σ¢á3/KATG2/KATG-B-17_KATG-B-R_25940_402218_G03.seq
- ΦÇÉΦì»σƒ║σ¢á3/KATG2/KATG-B-18_25940.seq
- ΦÇÉΦì»σƒ║σ¢á3/KATG2/KATG-B-18_KATG-B-F_25940_402219_G04.ab1
- ΦÇÉΦì»σƒ║σ¢á3/KATG2/KATG-B-18_KATG-B-F_25940_402219_G04.seq
- ΦÇÉΦì»σƒ║σ¢á3/KATG2/KATG-B-18_KATG-B-R_25940_402220_G05.ab1
- ΦÇÉΦì»σƒ║σ¢á3/KATG2/KATG-B-18_KATG-B-R_25940_402220_G05.seq
- ΦÇÉΦì»σƒ║σ¢á3/KATG2/KATG-B-19_25940.seq
- ΦÇÉΦì»σƒ║σ¢á3/KATG2/KATG-B-19_KATG-B-F_25940_402221_G06.ab1
- ΦÇÉΦì»σƒ║σ¢á3/KATG2/KATG-B-19_KATG-B-F_25940_402221_G06.seq
- ΦÇÉΦì»σƒ║σ¢á3/KATG2/KATG-B-19_KATG-B-R_25940_402222_G07.ab1
- ΦÇÉΦì»σƒ║σ¢á3/KATG2/KATG-B-19_KATG-B-R_25940_402222_G07.seq
- ΦÇÉΦì»σƒ║σ¢á3/KATG2/KATG-B-1_25940.seq
- ΦÇÉΦì»σƒ║σ¢á3/KATG2/KATG-B-1_KATG-B-F_25940_402191_D09.seq
- ΦÇÉΦì»σƒ║σ¢á3/KATG2/KATG-B-1_KATG-B-R_25940_402192_D10.ab1
- ΦÇÉΦì»σƒ║σ¢á3/KATG2/KATG-B-1_KATG-B-R_25940_402192_D10.seq
- ΦÇÉΦì»σƒ║σ¢á3/KATG2/KATG-B-20_25940.seq
- ΦÇÉΦì»σƒ║σ¢á3/KATG2/KATG-B-20_KATG-B-F_25940_402223_G08.ab1
- ΦÇÉΦì»σƒ║σ¢á3/KATG2/KATG-B-20_KATG-B-F_25940_402223_G08.seq
- ΦÇÉΦì»σƒ║σ¢á3/KATG2/KATG-B-20_KATG-B-R_25940_402224_G09.ab1
- ΦÇÉΦì»σƒ║σ¢á3/KATG2/KATG-B-20_KATG-B-R_25940_402224_G09.seq
- ΦÇÉΦì»σƒ║σ¢á3/KATG2/KATG-B-21_25940.seq
- ΦÇÉΦì»σƒ║σ¢á3/KATG2/KATG-B-21_KATG-B-F_25940_402225_G10.ab1
- ΦÇÉΦì»σƒ║σ¢á3/KATG2/KATG-B-21_KATG-B-F_25940_402225_G10.seq
- ΦÇÉΦì»σƒ║σ¢á3/KATG2/KATG-B-21_KATG-B-R_25940_402226_G11.ab1
- ΦÇÉΦì»σƒ║σ¢á3/KATG2/KATG-B-22_25940.seq
- ΦÇÉΦì»σƒ║σ¢á3/KATG2/KATG-B-22_KATG-B-F_25940_402227_G12.ab1
- ΦÇÉΦì»σƒ║σ¢á3/KATG2/KATG-B-22_KATG-B-F_25940_402227_G12.seq
- ΦÇÉΦì»σƒ║σ¢á3/KATG2/KATG-B-22_KATG-B-R_25940_402228_H01.ab1
- ΦÇÉΦì»σƒ║σ¢á3/KATG2/KATG-B-22_KATG-B-R_25940_402228_H01.seq
- ΦÇÉΦì»σƒ║σ¢á3/KATG2/KATG-B-23_25940.seq
- ΦÇÉΦì»σƒ║σ¢á3/KATG2/KATG-B-23_KATG-B-F_25940_402229_H02.ab1
- ΦÇÉΦì»σƒ║σ¢á3/KATG2/KATG-B-23_KATG-B-F_25940_402229_H02.seq
- ΦÇÉΦì»σƒ║σ¢á3/KATG2/KATG-B-23_KATG-B-R_25940_402230_H03.ab1
- ΦÇÉΦì»σƒ║σ¢á3/KATG2/KATG-B-23_KATG-B-R_25940_402230_H03.seq
- ΦÇÉΦì»σƒ║σ¢á3/KATG2/KATG-B-25_25940.seq
- ΦÇÉΦì»σƒ║σ¢á3/KATG2/KATG-B-25_KATG-B-F_25940_402231_H04.ab1
- ΦÇÉΦì»σƒ║σ¢á3/KATG2/KATG-B-25_KATG-B-F_25940_402231_H04.seq
- ΦÇÉΦì»σƒ║σ¢á3/KATG2/KATG-B-25_KATG-B-R_25940_402232_H05.seq
- ΦÇÉΦì»σƒ║σ¢á3/KATG2/KATG-B-26_25940.seq
- ΦÇÉΦì»σƒ║σ¢á3/KATG2/KATG-B-26_KATG-B-F_25940_402233_H06.ab1
- ΦÇÉΦì»σƒ║σ¢á3/KATG2/KATG-B-26_KATG-B-F_25940_402233_H06.seq
- ΦÇÉΦì»σƒ║σ¢á3/KATG2/KATG-B-26_KATG-B-R_25940_402234_H07.ab1
- ΦÇÉΦì»σƒ║σ¢á3/KATG2/KATG-B-26_KATG-B-R_25940_402234_H07.seq
- ΦÇÉΦì»σƒ║σ¢á3/KATG2/KATG-B-27_25940.seq
- ΦÇÉΦì»σƒ║σ¢á3/KATG2/KATG-B-27_KATG-B-F_25940_402235_H08.ab1
- ΦÇÉΦì»σƒ║σ¢á3/KATG2/KATG-B-27_KATG-B-F_25940_402235_H08.seq
- ΦÇÉΦì»σƒ║σ¢á3/KATG2/KATG-B-27_KATG-B-R_25940_402236_H09.ab1
- ΦÇÉΦì»σƒ║σ¢á3/KATG2/KATG-B-27_KATG-B-R_25940_402236_H09.seq
- ΦÇÉΦì»σƒ║σ¢á3/KATG2/KATG-B-2_25940.seq
- ΦÇÉΦì»σƒ║σ¢á3/KATG2/KATG-B-2_KATG-B-F_25940_402193_F12.ab1
- ΦÇÉΦì»σƒ║σ¢á3/KATG2/KATG-3_130510T0031.seq
- ΦÇÉΦì»σƒ║σ¢á3/KATG2/KATG-3_W1FT0510011_130510T0031-0002_B03.ab1
- ΦÇÉΦì»σƒ║σ¢á3/KATG2/KATG-3_W1FT0510011_130510T0031-0002_B03.seq
- ΦÇÉΦì»σƒ║σ¢á3/KATG2/KATG-4_23350.seq
- ΦÇÉΦì»σƒ║σ¢á3/KATG2/KATG-4_KATG-F_130523T0019-0104_E12.ab1
- ΦÇÉΦì»σƒ║σ¢á3/KATG2/KATG-4_KATG-F_130523T0019-0104_E12.seq
- ΦÇÉΦì»σƒ║σ¢á3/KATG2/KATG-B-2_KATG-B-R_25940_402194_G01.ab1
- ΦÇÉΦì»σƒ║σ¢á3/KATG2/KATG-B-2_KATG-B-R_25940_402194_G01.seq
- ΦÇÉΦì»σƒ║σ¢á3/KATG2/KATG-B-3_25940.seq
- ΦÇÉΦì»σƒ║σ¢á3/KATG2/KATG-B-3_KATG-B-F_25940_402195_G02.ab1
- ΦÇÉΦì»σƒ║σ¢á3/KATG2/KATG-B-3_KATG-B-F_25940_402195_G02.seq
- ΦÇÉΦì»σƒ║σ¢á3/KATG2/KATG-B-3_KATG-B-R_25940_402196_G03.ab1
- ΦÇÉΦì»σƒ║σ¢á3/KATG2/KATG-B-3_KATG-B-R_25940_402196_G03.seq
- ΦÇÉΦì»σƒ║σ¢á3/KATG2/KATG-B-5_25940.seq
- ΦÇÉΦì»σƒ║σ¢á3/KATG2/KATG-B-5_KATG-B-F_25940_402197_D11.ab1
- ΦÇÉΦì»σƒ║σ¢á3/KATG2/KATG-B-5_KATG-B-F_25940_402197_D11.seq
- ΦÇÉΦì»σƒ║σ¢á3/KATG2/KATG-B-5_KATG-B-R_25940_402198_D12.ab1
- ΦÇÉΦì»σƒ║σ¢á3/KATG2/KATG-B-5_KATG-B-R_25940_402198_D12.seq
- ΦÇÉΦì»σƒ║σ¢á3/KATG2/KATG-B-6_25940.seq
- ΦÇÉΦì»σƒ║σ¢á3/KATG2/KATG-B-6_KATG-B-F_25940_402199_E08.seq
- ΦÇÉΦì»σƒ║σ¢á3/KATG2/KATG-B-6_KATG-B-R_25940_402200_E09.ab1
- ΦÇÉΦì»σƒ║σ¢á3/KATG2/KATG-B-6_KATG-B-R_25940_402200_E09.seq
- ΦÇÉΦì»σƒ║σ¢á3/KATG2/KATG-B-7_25940.seq
- ΦÇÉΦì»σƒ║σ¢á3/KATG2/KATG-B-7_KATG-B-F_25940_402201_E10.ab1
- ΦÇÉΦì»σƒ║σ¢á3/KATG2/KATG-B-7_KATG-B-F_25940_402201_E10.seq
- ΦÇÉΦì»σƒ║σ¢á3/KATG2/KATG-B-7_KATG-B-R_25940_402202_E11.ab1
- ΦÇÉΦì»σƒ║σ¢á3/KATG2/KATG-B-7_KATG-B-R_25940_402202_E11.seq
- ΦÇÉΦì»σƒ║σ¢á3/KATG2/KATG-B-8_25940.seq
- ΦÇÉΦì»σƒ║σ¢á3/KATG2/KATG-B-8_KATG-B-F_25940_402203_E12.ab1
- ΦÇÉΦì»σƒ║σ¢á3/KATG2/KATG-B-8_KATG-B-F_25940_402203_E12.seq
- ΦÇÉΦì»σƒ║σ¢á3/KATG2/KATG-B-8_KATG-B-R_25940_402204_F01.ab1
- ΦÇÉΦì»σƒ║σ¢á3/KATG2/KATG-C-10_25940.seq
- ΦÇÉΦì»σƒ║σ¢á3/KATG2/KATG-C-10_KATG-C-F_25940_402251_A07.ab1
- ΦÇÉΦì»σƒ║σ¢á3/KATG2/KATG-C-10_KATG-C-F_25940_402251_A07.seq
- ΦÇÉΦì»σƒ║σ¢á3/KATG2/KATG-C-10_KATG-C-R_25940_402252_A08.ab1
- ΦÇÉΦì»σƒ║σ¢á3/KATG2/KATG-C-10_KATG-C-R_25940_402252_A08.seq
- ΦÇÉΦì»σƒ║σ¢á3/KATG2/KATG-C-11_25940.seq
- ΦÇÉΦì»σƒ║σ¢á3/KATG2/KATG-C-11_KATG-C-F_25940_402253_A09.ab1
- ΦÇÉΦì»σƒ║σ¢á3/KATG2/KATG-C-11_KATG-C-R_25940_402254_A10.ab1
- ΦÇÉΦì»σƒ║σ¢á3/KATG2/KATG-C-11_KATG-C-R_25940_402254_A10.seq
- ΦÇÉΦì»σƒ║σ¢á3/KATG2/KATG-C-13_25940.seq
- ΦÇÉΦì»σƒ║σ¢á3/KATG2/KATG-C-13_KATG-C-F_25940_402255_A11.ab1
- ΦÇÉΦì»σƒ║σ¢á3/KATG2/KATG-C-13_KATG-C-F_25940_402255_A11.seq
- ΦÇÉΦì»σƒ║σ¢á3/KATG2/KATG-C-13_KATG-C-R_25940_402256_A12.ab1
- ΦÇÉΦì»σƒ║σ¢á3/KATG2/KATG-C-13_KATG-C-R_25940_402256_A12.seq
- ΦÇÉΦì»σƒ║σ¢á3/KATG2/KATG-C-14_25940.seq
- ΦÇÉΦì»σƒ║σ¢á3/KATG2/KATG-C-14_KATG-C-F_25940_402257_B01.ab1
- ΦÇÉΦì»σƒ║σ¢á3/KATG2/KATG-C-14_KATG-C-F_25940_402257_B01.seq
- ΦÇÉΦì»σƒ║σ¢á3/KATG2/KATG-C-14_KATG-C-R_25940_402258_B02.ab1
- ΦÇÉΦì»σƒ║σ¢á3/KATG2/KATG-C-14_KATG-C-R_25940_402258_B02.seq
- ΦÇÉΦì»σƒ║σ¢á3/KATG2/KATG-C-15_25940.seq
- ΦÇÉΦì»σƒ║σ¢á3/KATG2/KATG-C-15_KATG-C-F_25940_402259_B03.seq
- ΦÇÉΦì»σƒ║σ¢á3/KATG2/KATG-C-15_KATG-C-R_25940_402260_B04.ab1
- ΦÇÉΦì»σƒ║σ¢á3/KATG2/KATG-C-15_KATG-C-R_25940_402260_B04.seq
- ΦÇÉΦì»σƒ║σ¢á3/KATG2/KATG-C-16_25940.seq
- ΦÇÉΦì»σƒ║σ¢á3/KATG2/KATG-C-16_KATG-C-F_25940_402261_B05.ab1
- ΦÇÉΦì»σƒ║σ¢á3/KATG2/KATG-C-16_KATG-C-F_25940_402261_B05.seq
- ΦÇÉΦì»σƒ║σ¢á3/KATG2/KATG-C-16_KATG-C-R_25940_402262_B06.ab1
- ΦÇÉΦì»σƒ║σ¢á3/KATG2/KATG-C-16_KATG-C-R_25940_402262_B06.seq
- ΦÇÉΦì»σƒ║σ¢á3/KATG2/KATG-C-17_25940.seq
- ΦÇÉΦì»σƒ║σ¢á3/KATG2/KATG-C-17_KATG-C-F_25940_402263_B07.ab1
- ΦÇÉΦì»σƒ║σ¢á3/KATG2/KATG-C-17_KATG-C-F_25940_402263_B07.seq
- ΦÇÉΦì»σƒ║σ¢á3/KATG2/KATG-C-17_KATG-C-R_25940_402264_B08.ab1
- ΦÇÉΦì»σƒ║σ¢á3/KATG2/KATG-C-18_25940.seq
- ΦÇÉΦì»σƒ║σ¢á3/KATG2/KATG-C-18_KATG-C-F_25940_402265_B09.ab1
- ΦÇÉΦì»σƒ║σ¢á3/KATG2/KATG-C-18_KATG-C-F_25940_402265_B09.seq
- ΦÇÉΦì»σƒ║σ¢á3/KATG2/KATG-C-18_KATG-C-R_25940_402266_B10.ab1
- ΦÇÉΦì»σƒ║σ¢á3/KATG2/KATG-C-18_KATG-C-R_25940_402266_B10.seq
- ΦÇÉΦì»σƒ║σ¢á3/KATG2/KATG-C-19_25940.seq
- ΦÇÉΦì»σƒ║σ¢á3/KATG2/KATG-C-19_KATG-C-F_25940_402267_B11.ab1
- ΦÇÉΦì»σƒ║σ¢á3/KATG2/KATG-C-19_KATG-C-F_25940_402267_B11.seq
- ΦÇÉΦì»σƒ║σ¢á3/KATG2/KATG-C-19_KATG-C-R_25940_402268_B12.ab1
- ΦÇÉΦì»σƒ║σ¢á3/KATG2/KATG-C-19_KATG-C-R_25940_402268_B12.seq
- ΦÇÉΦì»σƒ║σ¢á3/KATG2/KATG-C-1_25940.seq
- ΦÇÉΦì»σƒ║σ¢á3/KATG2/KATG-C-1_KATG-C-F_25940_402237_E01.ab1
- ΦÇÉΦì»σƒ║σ¢á3/KATG2/KATG-C-1_KATG-C-F_25940_402237_E01.seq
- ΦÇÉΦì»σƒ║σ¢á3/KATG2/KATG-C-1_KATG-C-R_25940_402238_E02.seq
- ΦÇÉΦì»σƒ║σ¢á3/KATG2/KATG-C-20_25940.seq
- ΦÇÉΦì»σƒ║σ¢á3/KATG2/KATG-C-20_KATG-C-F_25940_402269_C01.ab1
- ΦÇÉΦì»σƒ║σ¢á3/KATG2/KATG-C-20_KATG-C-F_25940_402269_C01.seq
- ΦÇÉΦì»σƒ║σ¢á3/KATG2/KATG-C-20_KATG-C-R_25940_402270_C02.ab1
- ΦÇÉΦì»σƒ║σ¢á3/KATG2/KATG-C-20_KATG-C-R_25940_402270_C02.seq
- ΦÇÉΦì»σƒ║σ¢á3/KATG2/KATG-C-21_25940.seq
- ΦÇÉΦì»σƒ║σ¢á3/KATG2/KATG-C-21_KATG-C-F_25940_402271_C03.ab1
- ΦÇÉΦì»σƒ║σ¢á3/KATG2/KATG-C-21_KATG-C-F_25940_402271_C03.seq
- ΦÇÉΦì»σƒ║σ¢á3/KATG2/KATG-C-21_KATG-C-R_25940_402272_C04.ab1
- ΦÇÉΦì»σƒ║σ¢á3/KATG2/KATG-C-21_KATG-C-R_25940_402272_C04.seq
- ΦÇÉΦì»σƒ║σ¢á3/KATG2/KATG-C-22_25940.seq
- ΦÇÉΦì»σƒ║σ¢á3/KATG2/KATG-C-22_KATG-C-F_25940_402273_C05.ab1
- ΦÇÉΦì»σƒ║σ¢á3/KATG2/KATG-C-22_KATG-C-R_25940_402274_C06.ab1
- ΦÇÉΦì»σƒ║σ¢á3/KATG2/KATG-C-22_KATG-C-R_25940_402274_C06.seq
- ΦÇÉΦì»σƒ║σ¢á3/KATG2/KATG-C-23_25940.seq
- ΦÇÉΦì»σƒ║σ¢á3/KATG2/KATG-C-23_KATG-C-F_25940_402275_C07.ab1
- ΦÇÉΦì»σƒ║σ¢á3/KATG2/KATG-C-23_KATG-C-F_25940_402275_C07.seq
- ΦÇÉΦì»σƒ║σ¢á3/KATG2/KATG-C-23_KATG-C-R_25940_402276_C08.ab1
- ΦÇÉΦì»σƒ║σ¢á3/KATG2/KATG-C-23_KATG-C-R_25940_402276_C08.seq
- ΦÇÉΦì»σƒ║σ¢á3/KATG2/KATG-C-25_25940.seq
- ΦÇÉΦì»σƒ║σ¢á3/KATG2/KATG-C-25_KATG-C-F_25940_402277_C09.ab1
- ΦÇÉΦì»σƒ║σ¢á3/KATG2/KATG-C-25_KATG-C-F_25940_402277_C09.seq
- ΦÇÉΦì»σƒ║σ¢á3/KATG2/KATG-C-25_KATG-C-R_25940_402278_C10.ab1
- ΦÇÉΦì»σƒ║σ¢á3/KATG2/KATG-C-25_KATG-C-R_25940_402278_C10.seq
- ΦÇÉΦì»σƒ║σ¢á3/KATG2/KATG-C-26_25940.seq
- ΦÇÉΦì»σƒ║σ¢á3/KATG2/KATG-B-17_KATG-B-F_25940_402217_G02.seq
- ΦÇÉΦì»σƒ║σ¢á3/KATG2/KATG-B-1_KATG-B-F_25940_402191_D09.ab1
- ΦÇÉΦì»σƒ║σ¢á3/KATG2/KATG-B-21_KATG-B-R_25940_402226_G11.seq
- ΦÇÉΦì»σƒ║σ¢á3/KATG2/KATG-B-25_KATG-B-R_25940_402232_H05.ab1
- ΦÇÉΦì»σƒ║σ¢á3/KATG2/KATG-B-2_KATG-B-F_25940_402193_F12.seq
- ΦÇÉΦì»σƒ║σ¢á3/KATG2/KATG-B-6_KATG-B-F_25940_402199_E08.ab1
- ΦÇÉΦì»σƒ║σ¢á3/KATG2/KATG-B-8_KATG-B-R_25940_402204_F01.seq
- ΦÇÉΦì»σƒ║σ¢á3/KATG2/KATG-C-11_KATG-C-F_25940_402253_A09.seq
- ΦÇÉΦì»σƒ║σ¢á3/KATG2/KATG-C-15_KATG-C-F_25940_402259_B03.ab1
- ΦÇÉΦì»σƒ║σ¢á3/KATG2/KATG-C-17_KATG-C-R_25940_402264_B08.seq
- ΦÇÉΦì»σƒ║σ¢á3/KATG2/KATG-C-1_KATG-C-R_25940_402238_E02.ab1
- ΦÇÉΦì»σƒ║σ¢á3/KATG2/KATG-C-22_KATG-C-F_25940_402273_C05.seq
- ΦÇÉΦì»σƒ║σ¢á3/KATG2/KATG-C-26_KATG-C-F_25940_402279_A02.ab1
- ΦÇÉΦì»σƒ║σ¢á3/KATG2/KATG-C-2_KATG-C-R_25940_402240_G05.seq
- ΦÇÉΦì»σƒ║σ¢á3/KATG2/KATG-C-6_KATG-C-R_25940_402246_A02.ab1
- ΦÇÉΦì»σƒ║σ¢á3/KATG2/KATG-C-26_KATG-C-F_25940_402279_A02.seq
- ΦÇÉΦì»σƒ║σ¢á3/KATG2/KATG-C-26_KATG-C-R_25940_402280_A03.ab1
- ΦÇÉΦì»σƒ║σ¢á3/KATG2/KATG-C-26_KATG-C-R_25940_402280_A03.seq
- ΦÇÉΦì»σƒ║σ¢á3/KATG2/KATG-C-27_25940.seq
- ΦÇÉΦì»σƒ║σ¢á3/KATG2/KATG-C-27_KATG-C-F_25940_402281_A04.ab1
- ΦÇÉΦì»σƒ║σ¢á3/KATG2/KATG-C-27_KATG-C-F_25940_402281_A04.seq
- ΦÇÉΦì»σƒ║σ¢á3/KATG2/KATG-C-27_KATG-C-R_25940_402282_A05.ab1
- ΦÇÉΦì»σƒ║σ¢á3/KATG2/KATG-C-27_KATG-C-R_25940_402282_A05.seq
- ΦÇÉΦì»σƒ║σ¢á3/KATG2/KATG-C-2_25940.seq
- ΦÇÉΦì»σƒ║σ¢á3/KATG2/KATG-C-2_KATG-C-F_25940_402239_G04.ab1
- ΦÇÉΦì»σƒ║σ¢á3/KATG2/KATG-C-2_KATG-C-F_25940_402239_G04.seq
- ΦÇÉΦì»σƒ║σ¢á3/KATG2/KATG-C-2_KATG-C-R_25940_402240_G05.ab1
- ΦÇÉΦì»σƒ║σ¢á3/KATG2/KATG-C-3_25940.seq
- ΦÇÉΦì»σƒ║σ¢á3/KATG2/KATG-C-3_KATG-C-F_25940_402241_E03.ab1
- ΦÇÉΦì»σƒ║σ¢á3/KATG2/KATG-C-3_KATG-C-F_25940_402241_E03.seq
- ΦÇÉΦì»σƒ║σ¢á3/KATG2/KATG-C-3_KATG-C-R_25940_402242_E04.ab1
- ΦÇÉΦì»σƒ║σ¢á3/KATG2/KATG-C-3_KATG-C-R_25940_402242_E04.seq
- ΦÇÉΦì»σƒ║σ¢á3/KATG2/KATG-C-5_25940.seq
- ΦÇÉΦì»σƒ║σ¢á3/KATG2/KATG-C-5_KATG-C-F_25940_402243_G06.ab1
- ΦÇÉΦì»σƒ║σ¢á3/KATG2/KATG-C-5_KATG-C-F_25940_402243_G06.seq
- ΦÇÉΦì»σƒ║σ¢á3/KATG2/KATG-C-5_KATG-C-R_25940_402244_G07.ab1
- ΦÇÉΦì»σƒ║σ¢á3/KATG2/KATG-C-5_KATG-C-R_25940_402244_G07.seq
- ΦÇÉΦì»σƒ║σ¢á3/KATG2/KATG-C-6_25940.seq
- ΦÇÉΦì»σƒ║σ¢á3/KATG2/KATG-C-6_KATG-C-F_25940_402245_A01.ab1
- ΦÇÉΦì»σƒ║σ¢á3/KATG2/KATG-C-6_KATG-C-F_25940_402245_A01.seq
- ΦÇÉΦì»σƒ║σ¢á3/KATG2/KATG-C-6_KATG-C-R_25940_402246_A02.seq
- ΦÇÉΦì»σƒ║σ¢á3/KATG2/KATG-C-7_25940.seq
- ΦÇÉΦì»σƒ║σ¢á3/KATG2/KATG-C-7_KATG-C-F_25940_402247_A03.ab1
- ΦÇÉΦì»σƒ║σ¢á3/KATG2/KATG-C-7_KATG-C-F_25940_402247_A03.seq
- ΦÇÉΦì»σƒ║σ¢á3/KATG2/KATG-C-7_KATG-C-R_25940_402248_A04.ab1
- ΦÇÉΦì»σƒ║σ¢á3/KATG2/KATG-C-7_KATG-C-R_25940_402248_A04.seq
- ΦÇÉΦì»σƒ║σ¢á3/KATG2/KATG-C-8_25940.seq
- ΦÇÉΦì»σƒ║σ¢á3/KATG2/KATG-C-8_KATG-C-F_25940_402249_A05.ab1
- ΦÇÉΦì»σƒ║σ¢á3/KATG2/KATG-C-8_KATG-C-F_25940_402249_A05.seq
- ΦÇÉΦì»σƒ║σ¢á3/KATG2/KATG-C-8_KATG-C-R_25940_402250_A06.ab1
- ΦÇÉΦì»σƒ║σ¢á3/KATG2/KATG-C-8_KATG-C-R_25940_402250_A06.seq
- ΦÇÉΦì»σƒ║σ¢á3/KATG2/untitled1.fas
- ΦÇÉΦì»σƒ║σ¢á3/KatG-a/
- ΦÇÉΦì»σƒ║σ¢á3/KatG-a/KATG-A-11_KATG-A-R_25940_402162_C03.seq
- ΦÇÉΦì»σƒ║σ¢á3/KatG-a/KATG-A-13_25940.seq
- ΦÇÉΦì»σƒ║σ¢á3/KatG-a/KATG-A-13_KATG-A-F_25940_402163_C04.ab1
- ΦÇÉΦì»σƒ║σ¢á3/KatG-a/KATG-A-13_KATG-A-F_25940_402163_C04.seq
[truncated: 107 more entries]
