# Supplementary material for: Disease spectrum and prognostic factors in patients treated for tuberculous meningitis in Shaanxi province, China
Source: Front Microbiol. 2024 May 17;15:1374458. doi: 10.3389/fmicb.2024.1374458 (PMC11140062; doi:10.3389/fmicb.2024.1374458)
Supplement: Supplementary file 9 [file Data_Sheet_9.zip]

Archive with 338 entries (334 files):
- ΦÇÉΦì»σƒ║σ¢á4/
- ΦÇÉΦì»σƒ║σ¢á4/inhAμ╡ïσ║Å/
- ΦÇÉΦì»σƒ║σ¢á4/inhAμ╡ïσ║Å/01F_INHA-1_INHAF_130316T0050-0009_F01.ab1
- ΦÇÉΦì»σƒ║σ¢á4/inhAμ╡ïσ║Å/01F_INHA-1_INHAF_130316T0050-0009_F01.seq
- ΦÇÉΦì»σƒ║σ¢á4/inhAμ╡ïσ║Å/01G_INHA-2_INHAF_130316T0050-0011_G01.ab1
- ΦÇÉΦì»σƒ║σ¢á4/inhAμ╡ïσ║Å/01G_INHA-2_INHAF_130316T0050-0011_G01.seq
- ΦÇÉΦì»σƒ║σ¢á4/inhAμ╡ïσ║Å/01H_INHA-3_INHAF_130316T0050-0013_H01.ab1
- ΦÇÉΦì»σƒ║σ¢á4/inhAμ╡ïσ║Å/01H_INHA-3_INHAF_130316T0050-0013_H01.seq
- ΦÇÉΦì»σƒ║σ¢á4/inhAμ╡ïσ║Å/02A_INHA-4_INHAF_130316T0050-0015_A02.ab1
- ΦÇÉΦì»σƒ║σ¢á4/inhAμ╡ïσ║Å/02B_INHA-5_INHAF_130316T0050-0017_B02.ab1
- ΦÇÉΦì»σƒ║σ¢á4/inhAμ╡ïσ║Å/02B_INHA-5_INHAF_130316T0050-0017_B02.seq
- ΦÇÉΦì»σƒ║σ¢á4/inhAμ╡ïσ║Å/02D_INHA-7_INHAF_130316T0050-0021_D02.ab1
- ΦÇÉΦì»σƒ║σ¢á4/inhAμ╡ïσ║Å/02D_INHA-7_INHAF_130316T0050-0021_D02.seq
- ΦÇÉΦì»σƒ║σ¢á4/inhAμ╡ïσ║Å/02E_INHA-8_INHAF_130316T0050-0023_E02.ab1
- ΦÇÉΦì»σƒ║σ¢á4/inhAμ╡ïσ║Å/02E_INHA-8_INHAF_130316T0050-0023_E02.seq
- ΦÇÉΦì»σƒ║σ¢á4/inhAμ╡ïσ║Å/02F_INHA-9_INHAF_130316T0050-0025_F02.seq
- ΦÇÉΦì»σƒ║σ¢á4/inhAμ╡ïσ║Å/02G_INHA-10_INHAF_130316T0050-0027_G02.ab1
- ΦÇÉΦì»σƒ║σ¢á4/inhAμ╡ïσ║Å/02G_INHA-10_INHAF_130316T0050-0027_G02.seq
- ΦÇÉΦì»σƒ║σ¢á4/inhAμ╡ïσ║Å/03A_INHA-4_INHAR_130316T0050-0016_A03.ab1
- ΦÇÉΦì»σƒ║σ¢á4/inhAμ╡ïσ║Å/03A_INHA-4_INHAR_130316T0050-0016_A03.seq
- ΦÇÉΦì»σƒ║σ¢á4/inhAμ╡ïσ║Å/03B_INHA-5_INHAR_130316T0050-0018_B03.ab1
- ΦÇÉΦì»σƒ║σ¢á4/inhAμ╡ïσ║Å/03B_INHA-5_INHAR_130316T0050-0018_B03.seq
- ΦÇÉΦì»σƒ║σ¢á4/inhAμ╡ïσ║Å/03D_INHA-7_INHAR_130316T0050-0022_D03.ab1
- ΦÇÉΦì»σƒ║σ¢á4/inhAμ╡ïσ║Å/03D_INHA-7_INHAR_130316T0050-0022_D03.seq
- ΦÇÉΦì»σƒ║σ¢á4/inhAμ╡ïσ║Å/03E_INHA-8_INHAR_130316T0050-0024_E03.ab1
- ΦÇÉΦì»σƒ║σ¢á4/inhAμ╡ïσ║Å/03E_INHA-8_INHAR_130316T0050-0024_E03.seq
- ΦÇÉΦì»σƒ║σ¢á4/inhAμ╡ïσ║Å/03F_INHA-9_INHAR_130316T0050-0026_F03.ab1
- ΦÇÉΦì»σƒ║σ¢á4/inhAμ╡ïσ║Å/03F_INHA-9_INHAR_130316T0050-0026_F03.seq
- ΦÇÉΦì»σƒ║σ¢á4/inhAμ╡ïσ║Å/03G_INHA-10_INHAR_130316T0050-0028_G03.ab1
- ΦÇÉΦì»σƒ║σ¢á4/inhAμ╡ïσ║Å/03H_INHA-11_INHAR_130316T0050-0030_H03.ab1
- ΦÇÉΦì»σƒ║σ¢á4/inhAμ╡ïσ║Å/03H_INHA-11_INHAR_130316T0050-0030_H03.seq
- ΦÇÉΦì»σƒ║σ¢á4/inhAμ╡ïσ║Å/10D_INHA-1_INHAR_130316T0050-0010_D10.ab1
- ΦÇÉΦì»σƒ║σ¢á4/inhAμ╡ïσ║Å/10D_INHA-1_INHAR_130316T0050-0010_D10.seq
- ΦÇÉΦì»σƒ║σ¢á4/inhAμ╡ïσ║Å/10E_INHA-2_INHAR_130316T0050-0012_E10.ab1
- ΦÇÉΦì»σƒ║σ¢á4/inhAμ╡ïσ║Å/10E_INHA-2_INHAR_130316T0050-0012_E10.seq
- ΦÇÉΦì»σƒ║σ¢á4/inhAμ╡ïσ║Å/02A_INHA-4_INHAF_130316T0050-0015_A02.seq
- ΦÇÉΦì»σƒ║σ¢á4/inhAμ╡ïσ║Å/02F_INHA-9_INHAF_130316T0050-0025_F02.ab1
- ΦÇÉΦì»σƒ║σ¢á4/inhAμ╡ïσ║Å/03G_INHA-10_INHAR_130316T0050-0028_G03.seq
- ΦÇÉΦì»σƒ║σ¢á4/inhAμ╡ïσ║Å/10F_INHA-3_INHAR_130316T0050-0014_F10.ab1
- ΦÇÉΦì»σƒ║σ¢á4/inhAμ╡ïσ║Å/12D_INHA-17_INHAR_130316T0050-0040_D12.seq
- ΦÇÉΦì»σƒ║σ¢á4/inhAμ╡ïσ║Å/INHA-14_INHA-F_130323T0046-0123_G04.seq
- ΦÇÉΦì»σƒ║σ¢á4/inhAμ╡ïσ║Å/INHA-17_INHA-R_130323T0046-0128_H04.ab1
- ΦÇÉΦì»σƒ║σ¢á4/inhAμ╡ïσ║Å/INHA-21_INHA-F_130323T0046-0131_A05.seq
- ΦÇÉΦì»σƒ║σ¢á4/inhAμ╡ïσ║Å/INHA-22_INHA-R_130323T0046-0134_D05.ab1
- ΦÇÉΦì»σƒ║σ¢á4/inhAμ╡ïσ║Å/INHA-25_INHAR_130316T0050-0052_E12.ab1
- ΦÇÉΦì»σƒ║σ¢á4/inhAμ╡ïσ║Å/INHA-27_INHAR_130316T0050-0056_G12.seq
- ΦÇÉΦì»σƒ║σ¢á4/inhAμ╡ïσ║Å/10F_INHA-3_INHAR_130316T0050-0014_F10.seq
- ΦÇÉΦì»σƒ║σ¢á4/inhAμ╡ïσ║Å/11A_INHA-13_INHAF_130316T0050-0031_A11.ab1
- ΦÇÉΦì»σƒ║σ¢á4/inhAμ╡ïσ║Å/11A_INHA-13_INHAF_130316T0050-0031_A11.seq
- ΦÇÉΦì»σƒ║σ¢á4/inhAμ╡ïσ║Å/11C_INHA-15_INHAF_130316T0050-0035_C11.ab1
- ΦÇÉΦì»σƒ║σ¢á4/inhAμ╡ïσ║Å/11C_INHA-15_INHAF_130316T0050-0035_C11.seq
- ΦÇÉΦì»σƒ║σ¢á4/inhAμ╡ïσ║Å/11D_INHA-17_INHAF_130316T0050-0039_D11.ab1
- ΦÇÉΦì»σƒ║σ¢á4/inhAμ╡ïσ║Å/11D_INHA-17_INHAF_130316T0050-0039_D11.seq
- ΦÇÉΦì»σƒ║σ¢á4/inhAμ╡ïσ║Å/11F_INHA-19_INHAF_130316T0050-0043_F11.ab1
- ΦÇÉΦì»σƒ║σ¢á4/inhAμ╡ïσ║Å/11F_INHA-19_INHAF_130316T0050-0043_F11.seq
- ΦÇÉΦì»σƒ║σ¢á4/inhAμ╡ïσ║Å/12A_INHA-13_INHAR_130316T0050-0032_A12.ab1
- ΦÇÉΦì»σƒ║σ¢á4/inhAμ╡ïσ║Å/12A_INHA-13_INHAR_130316T0050-0032_A12.seq
- ΦÇÉΦì»σƒ║σ¢á4/inhAμ╡ïσ║Å/12C_INHA-15_INHAR_130316T0050-0036_C12.ab1
- ΦÇÉΦì»σƒ║σ¢á4/inhAμ╡ïσ║Å/12C_INHA-15_INHAR_130316T0050-0036_C12.seq
- ΦÇÉΦì»σƒ║σ¢á4/inhAμ╡ïσ║Å/12D_INHA-17_INHAR_130316T0050-0040_D12.ab1
- ΦÇÉΦì»σƒ║σ¢á4/inhAμ╡ïσ║Å/12F_INHA-19_INHAR_130316T0050-0044_F12.ab1
- ΦÇÉΦì»σƒ║σ¢á4/inhAμ╡ïσ║Å/12F_INHA-19_INHAR_130316T0050-0044_F12.seq
- ΦÇÉΦì»σƒ║σ¢á4/inhAμ╡ïσ║Å/INHA-14_INHA-R_130323T0046-0124_H04.ab1
- ΦÇÉΦì»σƒ║σ¢á4/inhAμ╡ïσ║Å/INHA-14_INHA-R_130323T0046-0124_H04.seq
- ΦÇÉΦì»σƒ║σ¢á4/inhAμ╡ïσ║Å/INHA-15_130323T0046.seq
- ΦÇÉΦì»σƒ║σ¢á4/inhAμ╡ïσ║Å/INHA-15_INHA-F_130323T0046-0125_G02.ab1
- ΦÇÉΦì»σƒ║σ¢á4/inhAμ╡ïσ║Å/INHA-15_INHA-F_130323T0046-0125_G02.seq
- ΦÇÉΦì»σƒ║σ¢á4/inhAμ╡ïσ║Å/INHA-15_INHA-R_130323T0046-0126_G04.ab1
- ΦÇÉΦì»σƒ║σ¢á4/inhAμ╡ïσ║Å/INHA-15_INHA-R_130323T0046-0126_G04.seq
- ΦÇÉΦì»σƒ║σ¢á4/inhAμ╡ïσ║Å/INHA-16_W1FT0510010_130510T0031-0001_A03.ab1
- ΦÇÉΦì»σƒ║σ¢á4/inhAμ╡ïσ║Å/INHA-16_W1FT0510010_130510T0031-0001_A03.seq
- ΦÇÉΦì»σƒ║σ¢á4/inhAμ╡ïσ║Å/INHA-17_130323T0046.seq
- ΦÇÉΦì»σƒ║σ¢á4/inhAμ╡ïσ║Å/INHA-17_INHA-F_130323T0046-0127_H02.ab1
- ΦÇÉΦì»σƒ║σ¢á4/inhAμ╡ïσ║Å/INHA-17_INHA-F_130323T0046-0127_H02.seq
- ΦÇÉΦì»σƒ║σ¢á4/inhAμ╡ïσ║Å/INHA-17_INHA-R_130323T0046-0128_H04.seq
- ΦÇÉΦì»σƒ║σ¢á4/inhAμ╡ïσ║Å/INHA-20_INHAF_130316T0050-0045_B11.ab1
- ΦÇÉΦì»σƒ║σ¢á4/inhAμ╡ïσ║Å/INHA-20_INHAF_130316T0050-0045_B11.seq
- ΦÇÉΦì»σƒ║σ¢á4/inhAμ╡ïσ║Å/INHA-20_INHAR_130316T0050-0046_B12.ab1
- ΦÇÉΦì»σƒ║σ¢á4/inhAμ╡ïσ║Å/INHA-20_INHAR_130316T0050-0046_B12.seq
- ΦÇÉΦì»σƒ║σ¢á4/inhAμ╡ïσ║Å/INHA-21_130323T0046.seq
- ΦÇÉΦì»σƒ║σ¢á4/inhAμ╡ïσ║Å/INHA-21_INHA-F_130323T0046-0131_A05.ab1
- ΦÇÉΦì»σƒ║σ¢á4/inhAμ╡ïσ║Å/INHA-21_INHA-R_130323T0046-0132_C05.ab1
- ΦÇÉΦì»σƒ║σ¢á4/inhAμ╡ïσ║Å/INHA-21_INHA-R_130323T0046-0132_C05.seq
- ΦÇÉΦì»σƒ║σ¢á4/inhAμ╡ïσ║Å/INHA-21_INHAF_130316T0050-0047_C11.ab1
- ΦÇÉΦì»σƒ║σ¢á4/inhAμ╡ïσ║Å/INHA-21_INHAF_130316T0050-0047_C11.seq
- ΦÇÉΦì»σƒ║σ¢á4/inhAμ╡ïσ║Å/INHA-21_INHAR_130316T0050-0048_C12.ab1
- ΦÇÉΦì»σƒ║σ¢á4/inhAμ╡ïσ║Å/INHA-21_INHAR_130316T0050-0048_C12.seq
- ΦÇÉΦì»σƒ║σ¢á4/inhAμ╡ïσ║Å/INHA-22B_INHAF_130316T0050-0059_H11.ab1
- ΦÇÉΦì»σƒ║σ¢á4/inhAμ╡ïσ║Å/INHA-22B_INHAF_130316T0050-0059_H11.seq
- ΦÇÉΦì»σƒ║σ¢á4/inhAμ╡ïσ║Å/INHA-22B_INHAR_130316T0050-0060_A12.ab1
- ΦÇÉΦì»σƒ║σ¢á4/inhAμ╡ïσ║Å/INHA-22B_INHAR_130316T0050-0060_A12.seq
- ΦÇÉΦì»σƒ║σ¢á4/inhAμ╡ïσ║Å/INHA-22_INHA-F_130323T0046-0133_B05.ab1
- ΦÇÉΦì»σƒ║σ¢á4/inhAμ╡ïσ║Å/INHA-22_INHA-F_130323T0046-0133_B05.seq
- ΦÇÉΦì»σƒ║σ¢á4/inhAμ╡ïσ║Å/INHA-11_INHAF_130316T0050-0029_E08.ab1
- ΦÇÉΦì»σƒ║σ¢á4/inhAμ╡ïσ║Å/INHA-11_INHAF_130316T0050-0029_E08.seq
- ΦÇÉΦì»σƒ║σ¢á4/inhAμ╡ïσ║Å/INHA-14_130323T0046.seq
- ΦÇÉΦì»σƒ║σ¢á4/inhAμ╡ïσ║Å/INHA-14_INHA-F_130323T0046-0123_G04.ab1
- ΦÇÉΦì»σƒ║σ¢á4/inhAμ╡ïσ║Å/INHA-22_INHA-R_130323T0046-0134_D05.seq
- ΦÇÉΦì»σƒ║σ¢á4/inhAμ╡ïσ║Å/INHA-23_130323T0046.seq
- ΦÇÉΦì»σƒ║σ¢á4/inhAμ╡ïσ║Å/INHA-23_INHA-F_130323T0046-0135_A09.ab1
- ΦÇÉΦì»σƒ║σ¢á4/inhAμ╡ïσ║Å/INHA-23_INHA-F_130323T0046-0135_A09.seq
- ΦÇÉΦì»σƒ║σ¢á4/inhAμ╡ïσ║Å/INHA-23_INHA-R_130323T0046-0136_A10.ab1
- ΦÇÉΦì»σƒ║σ¢á4/inhAμ╡ïσ║Å/INHA-23_INHA-R_130323T0046-0136_A10.seq
- ΦÇÉΦì»σƒ║σ¢á4/inhAμ╡ïσ║Å/INHA-23_INHAF_130316T0050-0049_D11.ab1
- ΦÇÉΦì»σƒ║σ¢á4/inhAμ╡ïσ║Å/INHA-23_INHAF_130316T0050-0049_D11.seq
- ΦÇÉΦì»σƒ║σ¢á4/inhAμ╡ïσ║Å/INHA-23_INHAR_130316T0050-0050_D12.ab1
- ΦÇÉΦì»σƒ║σ¢á4/inhAμ╡ïσ║Å/INHA-23_INHAR_130316T0050-0050_D12.seq
- ΦÇÉΦì»σƒ║σ¢á4/inhAμ╡ïσ║Å/INHA-25_INHAF_130316T0050-0051_E11.ab1
- ΦÇÉΦì»σƒ║σ¢á4/inhAμ╡ïσ║Å/INHA-25_INHAF_130316T0050-0051_E11.seq
- ΦÇÉΦì»σƒ║σ¢á4/inhAμ╡ïσ║Å/INHA-25_INHAR_130316T0050-0052_E12.seq
- ΦÇÉΦì»σƒ║σ¢á4/inhAμ╡ïσ║Å/INHA-26_INHAF_130316T0050-0053_F11.ab1
- ΦÇÉΦì»σƒ║σ¢á4/inhAμ╡ïσ║Å/INHA-26_INHAF_130316T0050-0053_F11.seq
- ΦÇÉΦì»σƒ║σ¢á4/inhAμ╡ïσ║Å/INHA-26_INHAR_130316T0050-0054_F12.ab1
- ΦÇÉΦì»σƒ║σ¢á4/inhAμ╡ïσ║Å/INHA-26_INHAR_130316T0050-0054_F12.seq
- ΦÇÉΦì»σƒ║σ¢á4/inhAμ╡ïσ║Å/INHA-27_INHA-F_130322T0063-0035_B02.ab1
- ΦÇÉΦì»σƒ║σ¢á4/inhAμ╡ïσ║Å/INHA-27_INHA-F_130322T0063-0035_B02.seq
- ΦÇÉΦì»σƒ║σ¢á4/inhAμ╡ïσ║Å/INHA-27_INHA-R_130322T0063-0036_B03.ab1
- ΦÇÉΦì»σƒ║σ¢á4/inhAμ╡ïσ║Å/INHA-27_INHA-R_130322T0063-0036_B03.seq
- ΦÇÉΦì»σƒ║σ¢á4/inhAμ╡ïσ║Å/INHA-27_INHAF_130316T0050-0055_G11.ab1
- ΦÇÉΦì»σƒ║σ¢á4/inhAμ╡ïσ║Å/INHA-27_INHAF_130316T0050-0055_G11.seq
- ΦÇÉΦì»σƒ║σ¢á4/inhAμ╡ïσ║Å/INHA-27_INHAR_130316T0050-0056_G12.ab1
- ΦÇÉΦì»σƒ║σ¢á4/inhAμ╡ïσ║Å/INHA-6_130323T0046.seq
- ΦÇÉΦì»σƒ║σ¢á4/inhAμ╡ïσ║Å/INHA-6_INHA-F_130323T0046-0121_E02.ab1
- ΦÇÉΦì»σƒ║σ¢á4/inhAμ╡ïσ║Å/INHA-6_INHA-F_130323T0046-0121_E02.seq
- ΦÇÉΦì»σƒ║σ¢á4/inhAμ╡ïσ║Å/INHA-6_INHA-R_130323T0046-0122_E04.ab1
- ΦÇÉΦì»σƒ║σ¢á4/inhAμ╡ïσ║Å/INHA-6_INHA-R_130323T0046-0122_E04.seq
- ΦÇÉΦì»σƒ║σ¢á4/INHA2/
- ΦÇÉΦì»σƒ║σ¢á4/INHA2/INHA-11_INHA-R_130523T0094-0130_B10.ab1
- ΦÇÉΦì»σƒ║σ¢á4/INHA2/INHA-11_INHA-R_130523T0094-0130_B10.seq
- ΦÇÉΦì»σƒ║σ¢á4/INHA2/INHA-13_130523T0094.seq
- ΦÇÉΦì»σƒ║σ¢á4/INHA2/INHA-13_INHA-F_130523T0094-0131_C09.ab1
- ΦÇÉΦì»σƒ║σ¢á4/INHA2/INHA-13_INHA-F_130523T0094-0131_C09.seq
- ΦÇÉΦì»σƒ║σ¢á4/INHA2/INHA-13_INHA-R_130523T0094-0132_C10.ab1
- ΦÇÉΦì»σƒ║σ¢á4/INHA2/INHA-13_INHA-R_130523T0094-0132_C10.seq
- ΦÇÉΦì»σƒ║σ¢á4/INHA2/INHA-14_24717.seq
- ΦÇÉΦì»σƒ║σ¢á4/INHA2/INHA-14_INHAF_24717_380723_H08.ab1
- ΦÇÉΦì»σƒ║σ¢á4/INHA2/INHA-14_INHAF_24717_380723_H08.seq
- ΦÇÉΦì»σƒ║σ¢á4/INHA2/INHA-14_INHAR_24717_381137_H11.ab1
- ΦÇÉΦì»σƒ║σ¢á4/INHA2/INHA-14_INHAR_24717_381137_H11.seq
- ΦÇÉΦì»σƒ║σ¢á4/INHA2/INHA-15_130523T0094.seq
- ΦÇÉΦì»σƒ║σ¢á4/INHA2/INHA-15_INHA-F_130523T0094-0135_D09.seq
- ΦÇÉΦì»σƒ║σ¢á4/INHA2/INHA-15_INHA-R_130523T0094-0136_D10.ab1
- ΦÇÉΦì»σƒ║σ¢á4/INHA2/INHA-15_INHA-R_130523T0094-0136_D10.seq
- ΦÇÉΦì»σƒ║σ¢á4/INHA2/INHA-16_INHA-F_130523T0094-0137_G08.ab1
- ΦÇÉΦì»σƒ║σ¢á4/INHA2/INHA-16_INHA-F_130523T0094-0137_G08.seq
- ΦÇÉΦì»σƒ║σ¢á4/INHA2/INHA-16_INHA-R_130523T0094-0138_H08.ab1
- ΦÇÉΦì»σƒ║σ¢á4/INHA2/INHA-16_INHA-R_130523T0094-0138_H08.seq
- ΦÇÉΦì»σƒ║σ¢á4/INHA2/INHA-17_130523T0094-.seq
- ΦÇÉΦì»σƒ║σ¢á4/INHA2/INHA-17_INHA-F_130523T0094-0139_E09.ab1
- ΦÇÉΦì»σƒ║σ¢á4/INHA2/INHA-17_INHA-F_130523T0094-0139_E09.seq
- ΦÇÉΦì»σƒ║σ¢á4/INHA2/INHA-17_INHA-R_130523T0094-0140_E10.ab1
- ΦÇÉΦì»σƒ║σ¢á4/INHA2/INHA-17_INHA-R_130523T0094-0140_E10.seq
- ΦÇÉΦì»σƒ║σ¢á4/INHA2/INHA-18_INHA-F_23189_347422_H02.ab1
- ΦÇÉΦì»σƒ║σ¢á4/INHA2/INHA-18_INHA-F_23189_347422_H02.seq
- ΦÇÉΦì»σƒ║σ¢á4/INHA2/INHA-18_INHA-R_23189_347423_H03.ab1
- ΦÇÉΦì»σƒ║σ¢á4/INHA2/INHA-18_INHA-R_23189_347423_H03.seq
- ΦÇÉΦì»σƒ║σ¢á4/INHA2/INHA-19_130523T0094.seq
- ΦÇÉΦì»σƒ║σ¢á4/INHA2/INHA-19_INHA-F_130523T0094-0143_F09.ab1
- ΦÇÉΦì»σƒ║σ¢á4/INHA2/INHA-19_INHA-F_130523T0094-0143_F09.seq
- ΦÇÉΦì»σƒ║σ¢á4/INHA2/INHA-19_INHA-R_130523T0094-0144_F10.ab1
- ΦÇÉΦì»σƒ║σ¢á4/INHA2/INHA-19_INHA-R_130523T0094-0144_F10.seq
- ΦÇÉΦì»σƒ║σ¢á4/INHA2/INHA-1_130523T0019.seq
- ΦÇÉΦì»σƒ║σ¢á4/INHA2/INHA-1_INHA-F_130523T0019-0081_C07.ab1
- ΦÇÉΦì»σƒ║σ¢á4/INHA2/INHA-1_INHA-F_130523T0019-0081_C07.seq
- ΦÇÉΦì»σƒ║σ¢á4/INHA2/INHA-1_INHA-R_130523T0019-0091_C10.ab1
- ΦÇÉΦì»σƒ║σ¢á4/INHA2/INHA-11_INHA-F_130523T0094-0129_B09.seq
- ΦÇÉΦì»σƒ║σ¢á4/INHA2/INHA-15_INHA-F_130523T0094-0135_D09.ab1
- ΦÇÉΦì»σƒ║σ¢á4/INHA2/INHA-18_23189.seq
- ΦÇÉΦì»σƒ║σ¢á4/INHA2/INHA-1_INHA-R_130523T0019-0091_C10.seq
- ΦÇÉΦì»σƒ║σ¢á4/INHA2/INHA-21_INHA-R_130523T0094-0148_D09.ab1
- ΦÇÉΦì»σƒ║σ¢á4/INHA2/INHA-25_INHA-F_130523T0094-0153_G09.ab1
- ΦÇÉΦì»σƒ║σ¢á4/INHA2/INHA-2_INHA-F_23189_347418_G12.seq
- ΦÇÉΦì»σƒ║σ¢á4/INHA2/INHA-5_INHA-F_130523T0019-0085_G07.ab1
- ΦÇÉΦì»σƒ║σ¢á4/INHA2/INHA-8_INHA-F_130523T0019-0088_B12.seq
- ΦÇÉΦì»σƒ║σ¢á4/INHA2/INHA-20_24717.seq
- ΦÇÉΦì»σƒ║σ¢á4/INHA2/INHA-20_INHAF_24717_380724_G06.ab1
- ΦÇÉΦì»σƒ║σ¢á4/INHA2/INHA-20_INHAF_24717_380724_G06.seq
- ΦÇÉΦì»σƒ║σ¢á4/INHA2/INHA-20_INHAR_24717_381138_H04.ab1
- ΦÇÉΦì»σƒ║σ¢á4/INHA2/INHA-20_INHAR_24717_381138_H04.seq
- ΦÇÉΦì»σƒ║σ¢á4/INHA2/INHA-21_INHA-F_130523T0094-0147_A09.ab1
- ΦÇÉΦì»σƒ║σ¢á4/INHA2/INHA-21_INHA-F_130523T0094-0147_A09.seq
- ΦÇÉΦì»σƒ║σ¢á4/INHA2/INHA-21_INHA-R_130523T0094-0148_D09.seq
- ΦÇÉΦì»σƒ║σ¢á4/INHA2/INHA-22_24717.seq
- ΦÇÉΦì»σƒ║σ¢á4/INHA2/INHA-22_INHA-R_130523T0094-0150_E09.ab1
- ΦÇÉΦì»σƒ║σ¢á4/INHA2/INHA-22_INHA-R_130523T0094-0150_E09.seq
- ΦÇÉΦì»σƒ║σ¢á4/INHA2/INHA-22_INHAF_24717_380725_G07.ab1
- ΦÇÉΦì»σƒ║σ¢á4/INHA2/INHA-22_INHAF_24717_380725_G07.seq
- ΦÇÉΦì»σƒ║σ¢á4/INHA2/INHA-22_INHAR_24717_381139_H05.ab1
- ΦÇÉΦì»σƒ║σ¢á4/INHA2/INHA-22_INHAR_24717_381139_H05.seq
- ΦÇÉΦì»σƒ║σ¢á4/INHA2/INHA-23_23189.seq
- ΦÇÉΦì»σƒ║σ¢á4/INHA2/INHA-23_INHA-F_23189_347428_H04.ab1
- ΦÇÉΦì»σƒ║σ¢á4/INHA2/INHA-23_INHA-F_23189_347428_H04.seq
- ΦÇÉΦì»σƒ║σ¢á4/INHA2/INHA-23_INHA-R_23189_347429_H05.ab1
- ΦÇÉΦì»σƒ║σ¢á4/INHA2/INHA-23_INHA-R_23189_347429_H05.seq
- ΦÇÉΦì»σƒ║σ¢á4/INHA2/INHA-25_INHA-F_130523T0094-0153_G09.seq
- ΦÇÉΦì»σƒ║σ¢á4/INHA2/INHA-26_24717.seq
- ΦÇÉΦì»σƒ║σ¢á4/INHA2/INHA-26_INHAF_24717_380726_G08.ab1
- ΦÇÉΦì»σƒ║σ¢á4/INHA2/INHA-26_INHAF_24717_380726_G08.seq
- ΦÇÉΦì»σƒ║σ¢á4/INHA2/INHA-26_INHAR_24717_381140_H06.ab1
- ΦÇÉΦì»σƒ║σ¢á4/INHA2/INHA-26_INHAR_24717_381140_H06.seq
- ΦÇÉΦì»σƒ║σ¢á4/INHA2/INHA-27_130523T0094.seq
- ΦÇÉΦì»σƒ║σ¢á4/INHA2/INHA-27_INHA-F_130523T0094-0157_A10.ab1
- ΦÇÉΦì»σƒ║σ¢á4/INHA2/INHA-27_INHA-F_130523T0094-0157_A10.seq
- ΦÇÉΦì»σƒ║σ¢á4/INHA2/INHA-27_INHA-R_130523T0094-0158_C10.ab1
- ΦÇÉΦì»σƒ║σ¢á4/INHA2/INHA-27_INHA-R_130523T0094-0158_C10.seq
- ΦÇÉΦì»σƒ║σ¢á4/INHA2/INHA-2_23189.seq
- ΦÇÉΦì»σƒ║σ¢á4/INHA2/INHA-2_INHA-F_23189_347418_G12.ab1
- ΦÇÉΦì»σƒ║σ¢á4/INHA2/INHA-10_130523T0019.seq
- ΦÇÉΦì»σƒ║σ¢á4/INHA2/INHA-10_INHA-F_130523T0019-0090_D12.ab1
- ΦÇÉΦì»σƒ║σ¢á4/INHA2/INHA-10_INHA-F_130523T0019-0090_D12.seq
- ΦÇÉΦì»σƒ║σ¢á4/INHA2/INHA-10_INHA-R_130523T0019-0100_B01.ab1
- ΦÇÉΦì»σƒ║σ¢á4/INHA2/INHA-10_INHA-R_130523T0019-0100_B01.seq
- ΦÇÉΦì»σƒ║σ¢á4/INHA2/INHA-11_130523T0094.seq
- ΦÇÉΦì»σƒ║σ¢á4/INHA2/INHA-11_INHA-F_130523T0094-0129_B09.ab1
- ΦÇÉΦì»σƒ║σ¢á4/INHA2/INHA-2_INHA-R_23189_347419_H01.ab1
- ΦÇÉΦì»σƒ║σ¢á4/INHA2/INHA-2_INHA-R_23189_347419_H01.seq
- ΦÇÉΦì»σƒ║σ¢á4/INHA2/INHA-3_130523T0019.seq
- ΦÇÉΦì»σƒ║σ¢á4/INHA2/INHA-3_INHA-F_130523T0019-0083_E07.ab1
- ΦÇÉΦì»σƒ║σ¢á4/INHA2/INHA-3_INHA-F_130523T0019-0083_E07.seq
- ΦÇÉΦì»σƒ║σ¢á4/INHA2/INHA-3_INHA-R_130523T0019-0093_E10.ab1
- ΦÇÉΦì»σƒ║σ¢á4/INHA2/INHA-3_INHA-R_130523T0019-0093_E10.seq
- ΦÇÉΦì»σƒ║σ¢á4/INHA2/INHA-4_130523T0019.seq
- ΦÇÉΦì»σƒ║σ¢á4/INHA2/INHA-4_INHA-F_130523T0019-0084_F07.ab1
- ΦÇÉΦì»σƒ║σ¢á4/INHA2/INHA-4_INHA-F_130523T0019-0084_F07.seq
- ΦÇÉΦì»σƒ║σ¢á4/INHA2/INHA-4_INHA-R_130523T0019-0094_F10.ab1
- ΦÇÉΦì»σƒ║σ¢á4/INHA2/INHA-4_INHA-R_130523T0019-0094_F10.seq
- ΦÇÉΦì»σƒ║σ¢á4/INHA2/INHA-5_130523T0019-.seq
- ΦÇÉΦì»σƒ║σ¢á4/INHA2/INHA-5_INHA-F_130523T0019-0085_G07.seq
- ΦÇÉΦì»σƒ║σ¢á4/INHA2/INHA-5_INHA-R_130523T0019-0095_G10.ab1
- ΦÇÉΦì»σƒ║σ¢á4/INHA2/INHA-5_INHA-R_130523T0019-0095_G10.seq
- ΦÇÉΦì»σƒ║σ¢á4/INHA2/INHA-6_130523T0019.seq
- ΦÇÉΦì»σƒ║σ¢á4/INHA2/INHA-6_INHA-F_130523T0019-0086_H07.ab1
- ΦÇÉΦì»σƒ║σ¢á4/INHA2/INHA-6_INHA-F_130523T0019-0086_H07.seq
- ΦÇÉΦì»σƒ║σ¢á4/INHA2/INHA-6_INHA-R_130523T0019-0096_D12.ab1
- ΦÇÉΦì»σƒ║σ¢á4/INHA2/INHA-6_INHA-R_130523T0019-0096_D12.seq
- ΦÇÉΦì»σƒ║σ¢á4/INHA2/INHA-7_130523T0019.seq
- ΦÇÉΦì»σƒ║σ¢á4/INHA2/INHA-7_INHA-F_130523T0019-0087_A12.ab1
- ΦÇÉΦì»σƒ║σ¢á4/INHA2/INHA-7_INHA-F_130523T0019-0087_A12.seq
- ΦÇÉΦì»σƒ║σ¢á4/INHA2/INHA-7_INHA-R_130523T0019-0097_E12.ab1
- ΦÇÉΦì»σƒ║σ¢á4/INHA2/INHA-7_INHA-R_130523T0019-0097_E12.seq
- ΦÇÉΦì»σƒ║σ¢á4/INHA2/INHA-8_130523T0019.seq
- ΦÇÉΦì»σƒ║σ¢á4/INHA2/INHA-8_INHA-F_130523T0019-0088_B12.ab1
- ΦÇÉΦì»σƒ║σ¢á4/INHA2/INHA-8_INHA-R_130523T0019-0098_F12.ab1
- ΦÇÉΦì»σƒ║σ¢á4/INHA2/INHA-8_INHA-R_130523T0019-0098_F12.seq
- ΦÇÉΦì»σƒ║σ¢á4/INHA2/INHA-9_130523T0019.seq
- ΦÇÉΦì»σƒ║σ¢á4/INHA2/INHA-9_INHA-F_130523T0019-0089_C12.ab1
- ΦÇÉΦì»σƒ║σ¢á4/INHA2/INHA-9_INHA-F_130523T0019-0089_C12.seq
- ΦÇÉΦì»σƒ║σ¢á4/INHA2/INHA-9_INHA-R_130523T0019-0099_G12.ab1
- ΦÇÉΦì»σƒ║σ¢á4/INHA2/INHA-9_INHA-R_130523T0019-0099_G12.seq
- ΦÇÉΦì»σƒ║σ¢á4/INHA2/INHA-H_130523T0094.seq
- ΦÇÉΦì»σƒ║σ¢á4/INHA2/INHA-H_INHA-F_130523T0094-0159_B10.ab1
- ΦÇÉΦì»σƒ║σ¢á4/INHA2/INHA-H_INHA-F_130523T0094-0159_B10.seq
- ΦÇÉΦì»σƒ║σ¢á4/INHA2/INHA-H_INHA-R_130523T0094-0160_D10.ab1
- ΦÇÉΦì»σƒ║σ¢á4/INHA2/INHA-H_INHA-R_130523T0094-0160_D10.seq
- ΦÇÉΦì»σƒ║σ¢á4/gyrBμ╡ïσ║Å/
- ΦÇÉΦì»σƒ║σ¢á4/gyrBμ╡ïσ║Å/GYRB-11_GYRB-R_130323T0046-0172_F10.ab1
- ΦÇÉΦì»σƒ║σ¢á4/gyrBμ╡ïσ║Å/GYRB-11_GYRB-R_130323T0046-0172_F10.seq
- ΦÇÉΦì»σƒ║σ¢á4/gyrBμ╡ïσ║Å/GYRB-13_130323T0046.seq
- ΦÇÉΦì»σƒ║σ¢á4/gyrBμ╡ïσ║Å/GYRB-13_GYRB-F_130323T0046-0173_G09.ab1
- ΦÇÉΦì»σƒ║σ¢á4/gyrBμ╡ïσ║Å/GYRB-13_GYRB-F_130323T0046-0173_G09.seq
- ΦÇÉΦì»σƒ║σ¢á4/gyrBμ╡ïσ║Å/GYRB-13_GYRB-R_130323T0046-0174_G10.ab1
- ΦÇÉΦì»σƒ║σ¢á4/gyrBμ╡ïσ║Å/GYRB-13_GYRB-R_130323T0046-0174_G10.seq
- ΦÇÉΦì»σƒ║σ¢á4/gyrBμ╡ïσ║Å/GYRB-14_GYRB-F_130523T0019-0144_D11.ab1
- ΦÇÉΦì»σƒ║σ¢á4/gyrBμ╡ïσ║Å/GYRB-14_GYRB-F_130523T0019-0144_D11.seq
- ΦÇÉΦì»σƒ║σ¢á4/gyrBμ╡ïσ║Å/GYRB-15_130323T0046.seq
- ΦÇÉΦì»σƒ║σ¢á4/gyrBμ╡ïσ║Å/GYRB-15_GYRB-F_130323T0046-0177_G05.ab1
- ΦÇÉΦì»σƒ║σ¢á4/gyrBμ╡ïσ║Å/GYRB-15_GYRB-F_130323T0046-0177_G05.seq
- ΦÇÉΦì»σƒ║σ¢á4/gyrBμ╡ïσ║Å/GYRB-15_GYRB-R_130323T0046-0178_H05.seq
- ΦÇÉΦì»σƒ║σ¢á4/gyrBμ╡ïσ║Å/GYRB-16_GYRBR_23657_360608_C12.ab1
- ΦÇÉΦì»σƒ║σ¢á4/gyrBμ╡ïσ║Å/GYRB-16_GYRBR_23657_360608_C12.seq
- ΦÇÉΦì»σƒ║σ¢á4/gyrBμ╡ïσ║Å/GYRB-17_GYRB-F_130523T0019-0146_F11.ab1
- ΦÇÉΦì»σƒ║σ¢á4/gyrBμ╡ïσ║Å/GYRB-17_GYRB-F_130523T0019-0146_F11.seq
- ΦÇÉΦì»σƒ║σ¢á4/gyrBμ╡ïσ║Å/GYRB-1_GYRB-F_130322T0063-0053_C02.ab1
- ΦÇÉΦì»σƒ║σ¢á4/gyrBμ╡ïσ║Å/GYRB-1_GYRB-F_130322T0063-0053_C02.seq
- ΦÇÉΦì»σƒ║σ¢á4/gyrBμ╡ïσ║Å/GYRB-20_23657.seq
- ΦÇÉΦì»σƒ║σ¢á4/gyrBμ╡ïσ║Å/GYRB-20_GYRBF_23657_360615_D03.ab1
- ΦÇÉΦì»σƒ║σ¢á4/gyrBμ╡ïσ║Å/GYRB-20_GYRBF_23657_360615_D03.seq
- ΦÇÉΦì»σƒ║σ¢á4/gyrBμ╡ïσ║Å/GYRB-20_GYRBR_23657_360614_D02.ab1
- ΦÇÉΦì»σƒ║σ¢á4/gyrBμ╡ïσ║Å/GYRB-20_GYRBR_23657_360614_D02.seq
- ΦÇÉΦì»σƒ║σ¢á4/gyrBμ╡ïσ║Å/GYRB-22_GYRB-F_23189_347388_G04.ab1
- ΦÇÉΦì»σƒ║σ¢á4/gyrBμ╡ïσ║Å/GYRB-22_GYRB-F_23189_347388_G04.seq
- ΦÇÉΦì»σƒ║σ¢á4/gyrBμ╡ïσ║Å/GYRB-23_GYRB-F_130523T0094-0228_G10.ab1
- ΦÇÉΦì»σƒ║σ¢á4/gyrBμ╡ïσ║Å/GYRB-23_GYRB-F_130523T0094-0228_G10.seq
- ΦÇÉΦì»σƒ║σ¢á4/gyrBμ╡ïσ║Å/GYRB-25_23657.seq
- ΦÇÉΦì»σƒ║σ¢á4/gyrBμ╡ïσ║Å/GYRB-25_GYRBF_23657_360619_D05.ab1
- ΦÇÉΦì»σƒ║σ¢á4/gyrBμ╡ïσ║Å/GYRB-25_GYRBF_23657_360619_D05.seq
- ΦÇÉΦì»σƒ║σ¢á4/gyrBμ╡ïσ║Å/GYRB-25_GYRBR_23657_360618_D04.ab1
- ΦÇÉΦì»σƒ║σ¢á4/gyrBμ╡ïσ║Å/GYRB-10_130323T0046.seq
- ΦÇÉΦì»σƒ║σ¢á4/gyrBμ╡ïσ║Å/GYRB-10_GYRB-F_130323T0046-0169_F09.ab1
- ΦÇÉΦì»σƒ║σ¢á4/gyrBμ╡ïσ║Å/GYRB-10_GYRB-F_130323T0046-0169_F09.seq
- ΦÇÉΦì»σƒ║σ¢á4/gyrBμ╡ïσ║Å/GYRB-10_GYRB-R_130323T0046-0170_F04.ab1
- ΦÇÉΦì»σƒ║σ¢á4/gyrBμ╡ïσ║Å/GYRB-10_GYRB-R_130323T0046-0170_F04.seq
- ΦÇÉΦì»σƒ║σ¢á4/gyrBμ╡ïσ║Å/GYRB-11_130323T0046.seq
- ΦÇÉΦì»σƒ║σ¢á4/gyrBμ╡ïσ║Å/GYRB-11_GYRB-F_130323T0046-0171_F09.ab1
- ΦÇÉΦì»σƒ║σ¢á4/gyrBμ╡ïσ║Å/GYRB-11_GYRB-F_130323T0046-0171_F09.seq
- ΦÇÉΦì»σƒ║σ¢á4/gyrBμ╡ïσ║Å/GYRB-15_GYRB-R_130323T0046-0178_H05.ab1
- ΦÇÉΦì»σƒ║σ¢á4/gyrBμ╡ïσ║Å/GYRB-25_GYRBR_23657_360618_D04.seq
- ΦÇÉΦì»σƒ║σ¢á4/gyrBμ╡ïσ║Å/GYRB-5_GYRB-F_23189_347382_F11.ab1
- ΦÇÉΦì»σƒ║σ¢á4/gyrBμ╡ïσ║Å/GYRB-8_GYRB-F_130323T0046-0165_D09.seq
- ΦÇÉΦì»σƒ║σ¢á4/gyrBμ╡ïσ║Å/GYRB-26_130323T0046.seq
[truncated: 38 more entries]
