# Supplementary material for: Disease spectrum and prognostic factors in patients treated for tuberculous meningitis in Shaanxi province, China
Source: Front Microbiol. 2024 May 17;15:1374458. doi: 10.3389/fmicb.2024.1374458 (PMC11140062; doi:10.3389/fmicb.2024.1374458)
Supplement: Supplementary file 9 [file Data_Sheet_9.zip › ΦÇÉΦì»σƒ║σ¢á4/inhAμ╡ïσ║Å/03A_INHA-4_INHAR_130316T0050-0016_A03.seq]

ABI file converted: Friday, May 10, 2013 05:09 PM
Data Collection
File:                    03A_INHA-4_INHAR_130316T0050-0016_A03.ab1
Sample:                  
Lane Number:             31
Number of scans:         18760
Length:                  1267
Run Started              2013/3/17, 05:09 PM
Run Stopped              2013/3/17, 05:09 PM
Dye Set/Primer:          KB_3730_POP7_BDTv3.mob
Instrument Name:         ABI3730-0000
Collect Vers.            3.0

Data Analysis
Base Call Start:         2000
Base Call Ends:          16000
Primer Peak Location:    2000
Signal:                  G (443),A (337),T (348),C (601)
Channels Ave.:           1
Analysis Vers.:          KB 1.2
Caller:                  KB.bcp
Base Spacing:            15.3794
^^
GAAGGTTCGGAAGACCGCTGCACGCCGGACACCGTTGTCGCGCATGGCCGTAACGGCATCTTCTACATACGGCTCCCAGTTGCGGTTACCGAAGTACACCGGCAGTTCTTGCTGCGCCTCCAGCTCCGCGATCAGTGTGCGATTAATGCCATTGATCGGTGATACCCCACCGAAATGCAGGTAGTGCTCGGCCACCGCGTCCAACCGTTCGGCAGGCACACCGCGGCCCCGGGTAACGTTCTCCAGGAACGGCCGCACCTGCTCGGGCCCTTCCGGTCCGCCGAACGACAGCAGCAGGACGGCATCAAATTGCATGCGTTCTAGAGCAATTGGGTGTGCGCGCCGCCGTCGGCGTAGATGATGTCACCCGTGGTCGCCGGCAGCCAGTCAGACAGCAGCGCGCACACCGTCTTGGCGACCGGCGTCGCATCCTTCATGTTCCAGCCGATCGGAGCGCGCTGATCCCAGCCCTCCTCGAGCAGCTGGATCTGGGCGCCGGCCTCCTCGCCGAGCGCACCGCCGACGATCGCACTCATCGCCAGCGTCCGGATAGGGCCTGCGGCAACGAGATTCGAACGCACACCGTACTTGCCGGCCTCGCGCGCCACGAACCTGTTGACCGACTCCAACGCGCTCTTGGCGACCGTCATCCAGTTGTAGGCCGGCATCGCCCGGCTCGGGTCGAAGTCCATGCCGACGATGGAACCTCCGGGGTTCATGATCGGCAGCAGCGCCTTGGCCATCGAAGCATACGAATACGCCGAGATGTGGATGCCCTTGGACACATCCGCGTAGGGCGCGTCGAAGAACGGGTTGATGCCCATCCCGGTCTGCGGCATGAACCCAATCGAATGCACCACCCCGTCGAGCTTGTTGCCCGCCCCGATCGCCTCGGTCACCCGGCCGGCCAAGCTGGCCAGGTGCTCCTCGTTTTGCACGTCGAGTTCGAGCAGCGGGGCCTTTGCCGGCAGCCGGTCGGTGATGCGCTGATCAGCCGCAGCCGGTCGAACCCGGTGAGCACCAGCTGGGCGCCCTGCTCCTGGGCTACCCGTGCGATGTGAAACGCGATCGACGAGTCGGTGATGATTCGCTACAGATCGTTTGCGTCAAGCAGCCTGTCATGTGCGTCTGTGTGGTCAGTGCCCATACCCATGCGGCGGTCGACGATGACCGCACGAGAATTAGCTCGCATCTCGAAGCAGAAGCTGAACCCTGACCTGCGGAGTCGAACGCTTCTGGAATGACGCCCCTGCGTAATCGGTTATCG
