# Supplementary material for: Disease spectrum and prognostic factors in patients treated for tuberculous meningitis in Shaanxi province, China
Source: Front Microbiol. 2024 May 17;15:1374458. doi: 10.3389/fmicb.2024.1374458 (PMC11140062; doi:10.3389/fmicb.2024.1374458)
Supplement: Supplementary file 9 [file Data_Sheet_9.zip › ΦÇÉΦì»σƒ║σ¢á4/inhAμ╡ïσ║Å/INHA-27_INHAR_130316T0050-0056_G12.seq]

CTGAAAGTCGCAAGACGCTGCACGCCGGACACCGTTGTCGCGCATGGCCGTAACGGCATCTTCTACATACGGCTCCCAGTTGCGGTTACCGAAGTACACCGGCAGTTCTTGCTGCGCCTCCAGCTCCGCGATCAGTGTGCGATTAATGCCATTGATCGGTGATACCCCACCGAAATGCAGGTAGTGCTCGGCCACCGCGTCCAACCGTTCGGCAGGCACACCGCGGCCCCGGGTAACGTTCTCCAGGAACGGCCGCACCTGCTCGGGCCCTTCCGGTCCGCCGAACGACAGCAGCAGGACGGCATCAAATTGCATGCGTTCTAGAGCAATTGGGTGTGCGCGCCGCCGTTGGCGTTGTTGACCTTCT
