# Supplementary material for: Disease spectrum and prognostic factors in patients treated for tuberculous meningitis in Shaanxi province, China
Source: Front Microbiol. 2024 May 17;15:1374458. doi: 10.3389/fmicb.2024.1374458 (PMC11140062; doi:10.3389/fmicb.2024.1374458)
Supplement: Supplementary file 9 [file Data_Sheet_9.zip › ΦÇÉΦì»σƒ║σ¢á4/INHA2/INHA-10_130523T0019.seq]

"Contig 1" (1,960)
  Contig Length:                  960 bases
  Average Length/Sequence:        818 bases
  Total Sequence Length:         1637 bases
  Top Strand:                       1 sequences
  Bottom Strand:                    1 sequences
  Total:                            2 sequences
^^
CGTTTTTCCCAGAACGGCCGCACCTGCTCGGGCCCTTCCGGTCCGCCGAACGACAGCAGCAGGACGGCATCAAATTGCATGCGTTCTAGAGCAATTGGGTGTGCGCGCCGCCGTCGGCGTAGATGATGTCACCCGTGGTCGCCGGCAGCCAGTCAGACAGCAGCGCGCACACCGTCTTGGCGACCGGCGTCGCATCCTTCATGTTCCAGCCGATCGGAGCGCGCTGATCCCAGCCCTCCTCGAGCAGCTGGATCTGGGCGCCGGCCTCCTCGCCGAGCGCACCGCCGACGATCGCACTCATCGCCAGCGTCCGGATAGGGCCTGCGGCAACGAGATTCGAACGCACACCGTACTTGCCGGCCTCGCGCGCCACGAACCTGTTGACCGACTCCAACGCGCTCTTGGCGACCGTCATCCAGTTGTAGGCCGGCATCGCCCGGCTCGGGTCGAAGTCCATGCCGACGATGGAACCTCCGGGGTTCATGATCGGCAGCAGCGCCTTGGCCATCGAAGCATACGAATACGCCGAGATGTGGATGCCCTTGGACACATCCGCGTAGGGCGCGTCGAAGAACGGGTTGATGCCCATCCCGGTCTGCGGCATGAACCCAATCGAATGCACCACCCCGTCGAGCTTGTTGCCCGCCCCGATCGCCTCGGTCACCCGGCCGGCCAAGCTGGCCAGGTGCTCCTCGTTTTGCACGTCGAGTTCGAGCAGCGGGGCCTTTGCCGGCAGCCGGTCGGTGATGCGCTGAATCAGCCGCAGCCGGTCGAACCCGGTGAGCACCAGCTGGGCGCCCTGCTCCTGGGCTACCCGTGCGATGTGAAACGCGATCGACGAGTCGGTGATGATTCCGCTAACCAGAATCCGTTTGCCGTCCAGCAGTCCTGTCATGTGCGTCCTTGTGTTGTGTCAGTGGCCCATACCCATGCCGCCGTCGACCGGGATGACCGCACAGA
