# Supplementary material for: Disease spectrum and prognostic factors in patients treated for tuberculous meningitis in Shaanxi province, China
Source: Front Microbiol. 2024 May 17;15:1374458. doi: 10.3389/fmicb.2024.1374458 (PMC11140062; doi:10.3389/fmicb.2024.1374458)
Supplement: Supplementary file 10 [file Data_Sheet_10.zip]

Archive with 562 entries (533 files):
- ΦÇÉΦì»σƒ║σ¢á5/
- ΦÇÉΦì»σƒ║σ¢á5/gyrAμ╡ïσ║Å/
- ΦÇÉΦì»σƒ║σ¢á5/gyrAμ╡ïσ║Å/GYRA-11_GYRAR_130323T0046-0012_F07.ab1
- ΦÇÉΦì»σƒ║σ¢á5/gyrAμ╡ïσ║Å/GYRA-11_GYRAR_130323T0046-0012_F07.seq
- ΦÇÉΦì»σƒ║σ¢á5/gyrAμ╡ïσ║Å/GYRA-13_130323T0046.seq
- ΦÇÉΦì»σƒ║σ¢á5/gyrAμ╡ïσ║Å/GYRA-13_GYRAF_130323T0046-0013_G01.ab1
- ΦÇÉΦì»σƒ║σ¢á5/gyrAμ╡ïσ║Å/GYRA-13_GYRAF_130323T0046-0013_G01.seq
- ΦÇÉΦì»σƒ║σ¢á5/gyrAμ╡ïσ║Å/GYRA-13_GYRAR_130323T0046-0014_G07.ab1
- ΦÇÉΦì»σƒ║σ¢á5/gyrAμ╡ïσ║Å/GYRA-13_GYRAR_130323T0046-0014_G07.seq
- ΦÇÉΦì»σƒ║σ¢á5/gyrAμ╡ïσ║Å/GYRA-14_130323T0046.seq
- ΦÇÉΦì»σƒ║σ¢á5/gyrAμ╡ïσ║Å/GYRA-14_GYRAF_130323T0046-0015_H01.ab1
- ΦÇÉΦì»σƒ║σ¢á5/gyrAμ╡ïσ║Å/GYRA-14_GYRAF_130323T0046-0015_H01.seq
- ΦÇÉΦì»σƒ║σ¢á5/gyrAμ╡ïσ║Å/GYRA-14_GYRAR_130323T0046-0016_H07.ab1
- ΦÇÉΦì»σƒ║σ¢á5/gyrAμ╡ïσ║Å/GYRA-14_GYRAR_130323T0046-0016_H07.seq
- ΦÇÉΦì»σƒ║σ¢á5/gyrAμ╡ïσ║Å/GYRA-15_130323T0046.seq
- ΦÇÉΦì»σƒ║σ¢á5/gyrAμ╡ïσ║Å/GYRA-15_GYRAF_130323T0046-0017_A02.seq
- ΦÇÉΦì»σƒ║σ¢á5/gyrAμ╡ïσ║Å/GYRA-15_GYRAR_130323T0046-0018_A08.ab1
- ΦÇÉΦì»σƒ║σ¢á5/gyrAμ╡ïσ║Å/GYRA-15_GYRAR_130323T0046-0018_A08.seq
- ΦÇÉΦì»σƒ║σ¢á5/gyrAμ╡ïσ║Å/GYRA-16_130323T0046.seq
- ΦÇÉΦì»σƒ║σ¢á5/gyrAμ╡ïσ║Å/GYRA-16_GYRAF_130323T0046-0019_B02.ab1
- ΦÇÉΦì»σƒ║σ¢á5/gyrAμ╡ïσ║Å/GYRA-16_GYRAF_130323T0046-0019_B02.seq
- ΦÇÉΦì»σƒ║σ¢á5/gyrAμ╡ïσ║Å/GYRA-16_GYRAR_130323T0046-0020_B08.ab1
- ΦÇÉΦì»σƒ║σ¢á5/gyrAμ╡ïσ║Å/GYRA-16_GYRAR_130323T0046-0020_B08.seq
- ΦÇÉΦì»σƒ║σ¢á5/gyrAμ╡ïσ║Å/GYRA-17_130323T0046.seq
- ΦÇÉΦì»σƒ║σ¢á5/gyrAμ╡ïσ║Å/GYRA-17_GYRAF_130323T0046-0021_C02.ab1
- ΦÇÉΦì»σƒ║σ¢á5/gyrAμ╡ïσ║Å/GYRA-17_GYRAF_130323T0046-0021_C02.seq
- ΦÇÉΦì»σƒ║σ¢á5/gyrAμ╡ïσ║Å/GYRA-17_GYRAR_130323T0046-0022_C08.ab1
- ΦÇÉΦì»σƒ║σ¢á5/gyrAμ╡ïσ║Å/GYRA-10_130323T0046.seq
- ΦÇÉΦì»σƒ║σ¢á5/gyrAμ╡ïσ║Å/GYRA-10_GYRAF_130323T0046-0009_E01.ab1
- ΦÇÉΦì»σƒ║σ¢á5/gyrAμ╡ïσ║Å/GYRA-10_GYRAF_130323T0046-0009_E01.seq
- ΦÇÉΦì»σƒ║σ¢á5/gyrAμ╡ïσ║Å/GYRA-10_GYRAR_130323T0046-0010_E07.ab1
- ΦÇÉΦì»σƒ║σ¢á5/gyrAμ╡ïσ║Å/GYRA-10_GYRAR_130323T0046-0010_E07.seq
- ΦÇÉΦì»σƒ║σ¢á5/gyrAμ╡ïσ║Å/GYRA-11_130323T0046.seq
- ΦÇÉΦì»σƒ║σ¢á5/gyrAμ╡ïσ║Å/GYRA-11_GYRAF_130323T0046-0011_F01.ab1
- ΦÇÉΦì»σƒ║σ¢á5/gyrAμ╡ïσ║Å/GYRA-18_130323T0046.seq
- ΦÇÉΦì»σƒ║σ¢á5/gyrAμ╡ïσ║Å/GYRA-18_GYRAF_130323T0046-0023_D02.ab1
- ΦÇÉΦì»σƒ║σ¢á5/gyrAμ╡ïσ║Å/GYRA-18_GYRAF_130323T0046-0023_D02.seq
- ΦÇÉΦì»σƒ║σ¢á5/gyrAμ╡ïσ║Å/GYRA-18_GYRAR_130323T0046-0024_D08.ab1
- ΦÇÉΦì»σƒ║σ¢á5/gyrAμ╡ïσ║Å/GYRA-18_GYRAR_130323T0046-0024_D08.seq
- ΦÇÉΦì»σƒ║σ¢á5/gyrAμ╡ïσ║Å/GYRA-19_130323T0046.seq
- ΦÇÉΦì»σƒ║σ¢á5/gyrAμ╡ïσ║Å/GYRA-19_GYRAF_130323T0046-0025_E02.ab1
- ΦÇÉΦì»σƒ║σ¢á5/gyrAμ╡ïσ║Å/GYRA-19_GYRAF_130323T0046-0025_E02.seq
- ΦÇÉΦì»σƒ║σ¢á5/gyrAμ╡ïσ║Å/GYRA-19_GYRAR_130323T0046-0026_E08.ab1
- ΦÇÉΦì»σƒ║σ¢á5/gyrAμ╡ïσ║Å/GYRA-19_GYRAR_130323T0046-0026_E08.seq
- ΦÇÉΦì»σƒ║σ¢á5/gyrAμ╡ïσ║Å/GYRA-1_GYRAF_130322T0063-0001_A10.ab1
- ΦÇÉΦì»σƒ║σ¢á5/gyrAμ╡ïσ║Å/GYRA-1_GYRAF_130322T0063-0001_A10.seq
- ΦÇÉΦì»σƒ║σ¢á5/gyrAμ╡ïσ║Å/GYRA-11_GYRAF_130323T0046-0011_F01.seq
- ΦÇÉΦì»σƒ║σ¢á5/gyrAμ╡ïσ║Å/GYRA-15_GYRAF_130323T0046-0017_A02.ab1
- ΦÇÉΦì»σƒ║σ¢á5/gyrAμ╡ïσ║Å/GYRA-17_GYRAR_130323T0046-0022_C08.seq
- ΦÇÉΦì»σƒ║σ¢á5/gyrAμ╡ïσ║Å/GYRA-1_GYRAR_130322T0063-0002_A11.ab1
- ΦÇÉΦì»σƒ║σ¢á5/gyrAμ╡ïσ║Å/GYRA-21_GYRAF_130323T0046-0029_G02.ab1
- ΦÇÉΦì»σƒ║σ¢á5/gyrAμ╡ïσ║Å/GYRA-23_GYRAR_130323T0046-0034_A09.seq
- ΦÇÉΦì»σƒ║σ¢á5/gyrAμ╡ïσ║Å/GYRA-27_GYRAR_130323T0046-0040_D09.ab1
- ΦÇÉΦì»σƒ║σ¢á5/gyrAμ╡ïσ║Å/GYRA-3_GYRAF_130322T0063-0005_C10.seq
- ΦÇÉΦì»σƒ║σ¢á5/gyrAμ╡ïσ║Å/GYRA-6_GYRAF_130323T0046-0001_A01.ab1
- ΦÇÉΦì»σƒ║σ¢á5/gyrAμ╡ïσ║Å/GYRA-1_GYRAR_130322T0063-0002_A11.seq
- ΦÇÉΦì»σƒ║σ¢á5/gyrAμ╡ïσ║Å/GYRA-20_130323T0046.seq
- ΦÇÉΦì»σƒ║σ¢á5/gyrAμ╡ïσ║Å/GYRA-20_GYRAF_130323T0046-0027_F02.ab1
- ΦÇÉΦì»σƒ║σ¢á5/gyrAμ╡ïσ║Å/GYRA-20_GYRAF_130323T0046-0027_F02.seq
- ΦÇÉΦì»σƒ║σ¢á5/gyrAμ╡ïσ║Å/GYRA-20_GYRAR_130323T0046-0028_D09.ab1
- ΦÇÉΦì»σƒ║σ¢á5/gyrAμ╡ïσ║Å/GYRA-20_GYRAR_130323T0046-0028_D09.seq
- ΦÇÉΦì»σƒ║σ¢á5/gyrAμ╡ïσ║Å/GYRA-21_130323T0046.seq
- ΦÇÉΦì»σƒ║σ¢á5/gyrAμ╡ïσ║Å/GYRA-21_GYRAF_130323T0046-0029_G02.seq
- ΦÇÉΦì»σƒ║σ¢á5/gyrAμ╡ïσ║Å/GYRA-21_GYRAR_130323T0046-0030_G08.ab1
- ΦÇÉΦì»σƒ║σ¢á5/gyrAμ╡ïσ║Å/GYRA-21_GYRAR_130323T0046-0030_G08.seq
- ΦÇÉΦì»σƒ║σ¢á5/gyrAμ╡ïσ║Å/GYRA-22_130323T0046.seq
- ΦÇÉΦì»σƒ║σ¢á5/gyrAμ╡ïσ║Å/GYRA-22_GYRAF_130323T0046-0031_H02.ab1
- ΦÇÉΦì»σƒ║σ¢á5/gyrAμ╡ïσ║Å/GYRA-22_GYRAF_130323T0046-0031_H02.seq
- ΦÇÉΦì»σƒ║σ¢á5/gyrAμ╡ïσ║Å/GYRA-22_GYRAR_130323T0046-0032_H08.ab1
- ΦÇÉΦì»σƒ║σ¢á5/gyrAμ╡ïσ║Å/GYRA-22_GYRAR_130323T0046-0032_H08.seq
- ΦÇÉΦì»σƒ║σ¢á5/gyrAμ╡ïσ║Å/GYRA-23_130323T0046.seq
- ΦÇÉΦì»σƒ║σ¢á5/gyrAμ╡ïσ║Å/GYRA-23_GYRAF_130323T0046-0033_A03.ab1
- ΦÇÉΦì»σƒ║σ¢á5/gyrAμ╡ïσ║Å/GYRA-23_GYRAF_130323T0046-0033_A03.seq
- ΦÇÉΦì»σƒ║σ¢á5/gyrAμ╡ïσ║Å/GYRA-23_GYRAR_130323T0046-0034_A09.ab1
- ΦÇÉΦì»σƒ║σ¢á5/gyrAμ╡ïσ║Å/GYRA-25_130323T0046.seq
- ΦÇÉΦì»σƒ║σ¢á5/gyrAμ╡ïσ║Å/GYRA-25_GYRAF_130323T0046-0035_B03.ab1
- ΦÇÉΦì»σƒ║σ¢á5/gyrAμ╡ïσ║Å/GYRA-25_GYRAF_130323T0046-0035_B03.seq
- ΦÇÉΦì»σƒ║σ¢á5/gyrAμ╡ïσ║Å/GYRA-25_GYRAR_130323T0046-0036_B09.ab1
- ΦÇÉΦì»σƒ║σ¢á5/gyrAμ╡ïσ║Å/GYRA-25_GYRAR_130323T0046-0036_B09.seq
- ΦÇÉΦì»σƒ║σ¢á5/gyrAμ╡ïσ║Å/GYRA-26_130323T0046.seq
- ΦÇÉΦì»σƒ║σ¢á5/gyrAμ╡ïσ║Å/GYRA-26_GYRAF_130323T0046-0037_C03.ab1
- ΦÇÉΦì»σƒ║σ¢á5/gyrAμ╡ïσ║Å/GYRA-26_GYRAF_130323T0046-0037_C03.seq
- ΦÇÉΦì»σƒ║σ¢á5/gyrAμ╡ïσ║Å/GYRA-26_GYRAR_130323T0046-0038_C09.ab1
- ΦÇÉΦì»σƒ║σ¢á5/gyrAμ╡ïσ║Å/GYRA-26_GYRAR_130323T0046-0038_C09.seq
- ΦÇÉΦì»σƒ║σ¢á5/gyrAμ╡ïσ║Å/GYRA-27_130323T0046.seq
- ΦÇÉΦì»σƒ║σ¢á5/gyrAμ╡ïσ║Å/GYRA-27_GYRAF_130323T0046-0039_D03.ab1
- ΦÇÉΦì»σƒ║σ¢á5/gyrAμ╡ïσ║Å/GYRA-27_GYRAF_130323T0046-0039_D03.seq
- ΦÇÉΦì»σƒ║σ¢á5/gyrAμ╡ïσ║Å/GYRA-27_GYRAR_130323T0046-0040_D09.seq
- ΦÇÉΦì»σƒ║σ¢á5/gyrAμ╡ïσ║Å/GYRA-2_GYRAF_130322T0063-0003_B10.ab1
- ΦÇÉΦì»σƒ║σ¢á5/gyrAμ╡ïσ║Å/GYRA-2_GYRAF_130322T0063-0003_B10.seq
- ΦÇÉΦì»σƒ║σ¢á5/gyrAμ╡ïσ║Å/GYRA-2_GYRAR_130322T0063-0004_B11.ab1
- ΦÇÉΦì»σƒ║σ¢á5/gyrAμ╡ïσ║Å/GYRA-2_GYRAR_130322T0063-0004_B11.seq
- ΦÇÉΦì»σƒ║σ¢á5/gyrAμ╡ïσ║Å/GYRA-3_GYRAF_130322T0063-0005_C10.ab1
- ΦÇÉΦì»σƒ║σ¢á5/gyrAμ╡ïσ║Å/GYRA-3_GYRAR_130322T0063-0006_C11.ab1
- ΦÇÉΦì»σƒ║σ¢á5/gyrAμ╡ïσ║Å/GYRA-3_GYRAR_130322T0063-0006_C11.seq
- ΦÇÉΦì»σƒ║σ¢á5/gyrAμ╡ïσ║Å/GYRA-4_GYRAF_130322T0063-0007_D10.ab1
- ΦÇÉΦì»σƒ║σ¢á5/gyrAμ╡ïσ║Å/GYRA-4_GYRAF_130322T0063-0007_D10.seq
- ΦÇÉΦì»σƒ║σ¢á5/gyrAμ╡ïσ║Å/GYRA-4_GYRAR_130322T0063-0008_D11.ab1
- ΦÇÉΦì»σƒ║σ¢á5/gyrAμ╡ïσ║Å/GYRA-4_GYRAR_130322T0063-0008_D11.seq
- ΦÇÉΦì»σƒ║σ¢á5/gyrAμ╡ïσ║Å/GYRA-6_130323T0046.seq
- ΦÇÉΦì»σƒ║σ¢á5/gyrAμ╡ïσ║Å/GYRA-6_GYRAF_130323T0046-0001_A01.seq
- ΦÇÉΦì»σƒ║σ¢á5/gyrAμ╡ïσ║Å/GYRA-6_GYRAR_130323T0046-0002_A07.ab1
- ΦÇÉΦì»σƒ║σ¢á5/gyrAμ╡ïσ║Å/GYRA-6_GYRAR_130323T0046-0002_A07.seq
- ΦÇÉΦì»σƒ║σ¢á5/gyrAμ╡ïσ║Å/GYRA-7_130323T0046.seq
- ΦÇÉΦì»σƒ║σ¢á5/gyrAμ╡ïσ║Å/GYRA-7_GYRAF_130323T0046-0003_C09.ab1
- ΦÇÉΦì»σƒ║σ¢á5/gyrAμ╡ïσ║Å/GYRA-7_GYRAF_130323T0046-0003_C09.seq
- ΦÇÉΦì»σƒ║σ¢á5/gyrAμ╡ïσ║Å/GYRA-7_GYRAR_130323T0046-0004_B07.ab1
- ΦÇÉΦì»σƒ║σ¢á5/gyrAμ╡ïσ║Å/GYRA-7_GYRAR_130323T0046-0004_B07.seq
- ΦÇÉΦì»σƒ║σ¢á5/gyrAμ╡ïσ║Å/GYRA-8_130323T0046.seq
- ΦÇÉΦì»σƒ║σ¢á5/gyrAμ╡ïσ║Å/GYRA-8_GYRAF_130323T0046-0005_C01.ab1
- ΦÇÉΦì»σƒ║σ¢á5/gyrAμ╡ïσ║Å/GYRA-8_GYRAF_130323T0046-0005_C01.seq
- ΦÇÉΦì»σƒ║σ¢á5/gyrAμ╡ïσ║Å/GYRA-8_GYRAR_130323T0046-0006_C07.ab1
- ΦÇÉΦì»σƒ║σ¢á5/gyrAμ╡ïσ║Å/GYRA-8_GYRAR_130323T0046-0006_C07.seq
- ΦÇÉΦì»σƒ║σ¢á5/gyrAμ╡ïσ║Å/GYRA-9_130323T0046.seq
- ΦÇÉΦì»σƒ║σ¢á5/gyrAμ╡ïσ║Å/GYRA-9_GYRAF_130323T0046-0007_D01.ab1
- ΦÇÉΦì»σƒ║σ¢á5/gyrAμ╡ïσ║Å/GYRA-9_GYRAF_130323T0046-0007_D01.seq
- ΦÇÉΦì»σƒ║σ¢á5/gyrAμ╡ïσ║Å/GYRA-9_GYRAR_130323T0046-0008_D07.ab1
- ΦÇÉΦì»σƒ║σ¢á5/gyrAμ╡ïσ║Å/GYRA-9_GYRAR_130323T0046-0008_D07.seq
- ΦÇÉΦì»σƒ║σ¢á5/gyrAμ╡ïσ║Å/GYRB-1_GYRB-R_130322T0063-0054_D11.ab1
- ΦÇÉΦì»σƒ║σ¢á5/gyrAμ╡ïσ║Å/GYRB-1_GYRB-R_130322T0063-0054_D11.seq
- ΦÇÉΦì»σƒ║σ¢á5/gidBμ╡ïσ║Å/
- ΦÇÉΦì»σƒ║σ¢á5/gidBμ╡ïσ║Å/07B_GLDB-1_GLDB-1_130316T0050-0087_B07.ab1
- ΦÇÉΦì»σƒ║σ¢á5/gidBμ╡ïσ║Å/07C_GLDB-2_GLDB-1_130316T0050-0088_C07.ab1
- ΦÇÉΦì»σƒ║σ¢á5/gidBμ╡ïσ║Å/07D_GLDB-3_GLDB-1_130316T0050-0089_D07.ab1
- ΦÇÉΦì»σƒ║σ¢á5/gidBμ╡ïσ║Å/07E_GLDB-4_GLDB-1_130316T0050-0090_E07.ab1
- ΦÇÉΦì»σƒ║σ¢á5/gidBμ╡ïσ║Å/07F_GLDB-5_GLDB-1_130316T0050-0091_F07.ab1
- ΦÇÉΦì»σƒ║σ¢á5/gidBμ╡ïσ║Å/07G_GLDB-6_GLDB-1_130316T0050-0092_G07.ab1
- ΦÇÉΦì»σƒ║σ¢á5/gidBμ╡ïσ║Å/07H_GLDB-7_GLDB-1_130316T0050-0093_H07.ab1
- ΦÇÉΦì»σƒ║σ¢á5/gidBμ╡ïσ║Å/08B_GLDB-9_GLDB-1_130316T0050-0095_B08.ab1
- ΦÇÉΦì»σƒ║σ¢á5/gidBμ╡ïσ║Å/08C_GLDB-10_GLDB-1_130316T0050-0096_C08.ab1
- ΦÇÉΦì»σƒ║σ¢á5/gidBμ╡ïσ║Å/08D_GLDB-11_GLDB-1_130316T0050-0097_D08.ab1
- ΦÇÉΦì»σƒ║σ¢á5/gidBμ╡ïσ║Å/08E_GLDB-13_GLDB-1_130316T0050-0098_E08.ab1
- ΦÇÉΦì»σƒ║σ¢á5/gidBμ╡ïσ║Å/08F_GLDB-14_GLDB-1_130316T0050-0099_F08.ab1
- ΦÇÉΦì»σƒ║σ¢á5/gidBμ╡ïσ║Å/08G_GLDB-15_GLDB-1_130316T0050-0100_G08.ab1
- ΦÇÉΦì»σƒ║σ¢á5/gidBμ╡ïσ║Å/08H_GLDB-16_GLDB-1_130316T0050-0101_H08.ab1
- ΦÇÉΦì»σƒ║σ¢á5/gidBμ╡ïσ║Å/09A_GLDB-17_GLDB-1_130316T0050-0102_A09.ab1
- ΦÇÉΦì»σƒ║σ¢á5/gidBμ╡ïσ║Å/09B_GLDB-18_GLDB-1_130316T0050-0103_B09.ab1
- ΦÇÉΦì»σƒ║σ¢á5/gidBμ╡ïσ║Å/09C_GLDB-19_GLDB-1_130316T0050-0104_C09.ab1
- ΦÇÉΦì»σƒ║σ¢á5/gidBμ╡ïσ║Å/09D_GLDB-20_GLDB-1_130316T0050-0105_D09.ab1
- ΦÇÉΦì»σƒ║σ¢á5/gidBμ╡ïσ║Å/09E_GLDB-21_GLDB-1_130316T0050-0106_E09.ab1
- ΦÇÉΦì»σƒ║σ¢á5/gidBμ╡ïσ║Å/09F_GLDB-22_GLDB-1_130316T0050-0107_F09.ab1
- ΦÇÉΦì»σƒ║σ¢á5/gidBμ╡ïσ║Å/09G_GLDB-23_GLDB-1_130316T0050-0108_G09.ab1
- ΦÇÉΦì»σƒ║σ¢á5/gidBμ╡ïσ║Å/10G_GLDB-26_GLDB-1_130316T0050-0110_G10.ab1
- ΦÇÉΦì»σƒ║σ¢á5/gidBμ╡ïσ║Å/10H_GLDB-27_GLDB-1_130316T0050-0111_H10.ab1
- ΦÇÉΦì»σƒ║σ¢á5/gidBμ╡ïσ║Å/GIDB-10_GIDB-F_130523T0019-0010_B03.ab1
- ΦÇÉΦì»σƒ║σ¢á5/gidBμ╡ïσ║Å/GIDB-10_GIDB-F_130523T0019-0010_B03.seq
- ΦÇÉΦì»σƒ║σ¢á5/gidBμ╡ïσ║Å/GIDB-11_GIDB-F_130523T0094-0001_A02.ab1
- ΦÇÉΦì»σƒ║σ¢á5/gidBμ╡ïσ║Å/GIDB-11_GIDB-F_130523T0094-0001_A02.seq
- ΦÇÉΦì»σƒ║σ¢á5/gidBμ╡ïσ║Å/GIDB-13_GIDB-F_130523T0094-0002_B02.ab1
- ΦÇÉΦì»σƒ║σ¢á5/gidBμ╡ïσ║Å/GIDB-14_GIDB-F_130523T0094-0003_C02.ab1
- ΦÇÉΦì»σƒ║σ¢á5/gidBμ╡ïσ║Å/GIDB-14_GIDB-F_130523T0094-0003_C02.seq
- ΦÇÉΦì»σƒ║σ¢á5/gidBμ╡ïσ║Å/GIDB-15_GIDB-F_130523T0094-0004_D02.ab1
- ΦÇÉΦì»σƒ║σ¢á5/gidBμ╡ïσ║Å/GIDB-15_GIDB-F_130523T0094-0004_D02.seq
- ΦÇÉΦì»σƒ║σ¢á5/gidBμ╡ïσ║Å/GIDB-16_GIDB-F_130523T0094-0005_E02.ab1
- ΦÇÉΦì»σƒ║σ¢á5/gidBμ╡ïσ║Å/GIDB-16_GIDB-F_130523T0094-0005_E02.seq
- ΦÇÉΦì»σƒ║σ¢á5/gidBμ╡ïσ║Å/GIDB-17_GIDB-F_130523T0094-0006_F02.ab1
- ΦÇÉΦì»σƒ║σ¢á5/gidBμ╡ïσ║Å/GIDB-17_GIDB-F_130523T0094-0006_F02.seq
- ΦÇÉΦì»σƒ║σ¢á5/gidBμ╡ïσ║Å/GIDB-18_GIDB-F_130523T0094-0007_G02.ab1
- ΦÇÉΦì»σƒ║σ¢á5/gidBμ╡ïσ║Å/GIDB-18_GIDB-F_130523T0094-0007_G02.seq
- ΦÇÉΦì»σƒ║σ¢á5/gidBμ╡ïσ║Å/GIDB-19_GIDB-F_130523T0094-0008_H02.ab1
- ΦÇÉΦì»σƒ║σ¢á5/gidBμ╡ïσ║Å/GIDB-19_GIDB-F_130523T0094-0008_H02.seq
- ΦÇÉΦì»σƒ║σ¢á5/gidBμ╡ïσ║Å/08A_GLDB-8_GLDB-1_130316T0050-0094_A08.ab1
- ΦÇÉΦì»σƒ║σ¢á5/gidBμ╡ïσ║Å/09H_GLDB-25_GLDB-1_130316T0050-0109_H09.ab1
- ΦÇÉΦì»σƒ║σ¢á5/gidBμ╡ïσ║Å/GIDB-13_GIDB-F_130523T0094-0002_B02.seq
- ΦÇÉΦì»σƒ║σ¢á5/gidBμ╡ïσ║Å/GIDB-1_GIDB-F_130523T0019-0001_A02.ab1
- ΦÇÉΦì»σƒ║σ¢á5/gidBμ╡ïσ║Å/GIDB-22_GIDB-F_130523T0094-0011_C03.seq
- ΦÇÉΦì»σƒ║σ¢á5/gidBμ╡ïσ║Å/GLDB-11_GLDB-2_130325T0010-0012_D05.ab1
- ΦÇÉΦì»σƒ║σ¢á5/gidBμ╡ïσ║Å/GLDB-17_130325T0010.seq
- ΦÇÉΦì»σƒ║σ¢á5/gidBμ╡ïσ║Å/GLDB-23_130325T0010.seq
- ΦÇÉΦì»σƒ║σ¢á5/gidBμ╡ïσ║Å/GLDB-2_GLDB-2_130325T0010-0003_C04.seq
- ΦÇÉΦì»σƒ║σ¢á5/gidBμ╡ïσ║Å/GLDB-4_GLDB-2_130325T0010-0005_E04.seq
- ΦÇÉΦì»σƒ║σ¢á5/gidBμ╡ïσ║Å/GLDB-7_130325T0010.seq
- ΦÇÉΦì»σƒ║σ¢á5/gidBμ╡ïσ║Å/GIDB-1_GIDB-F_130523T0019-0001_A02.seq
- ΦÇÉΦì»σƒ║σ¢á5/gidBμ╡ïσ║Å/GIDB-20_GIDB-F_130523T0094-0009_A03.ab1
- ΦÇÉΦì»σƒ║σ¢á5/gidBμ╡ïσ║Å/GIDB-20_GIDB-F_130523T0094-0009_A03.seq
- ΦÇÉΦì»σƒ║σ¢á5/gidBμ╡ïσ║Å/GIDB-21_GIDB-F_130523T0094-0010_B03.ab1
- ΦÇÉΦì»σƒ║σ¢á5/gidBμ╡ïσ║Å/GIDB-21_GIDB-F_130523T0094-0010_B03.seq
- ΦÇÉΦì»σƒ║σ¢á5/gidBμ╡ïσ║Å/GIDB-22_GIDB-F_130523T0094-0011_C03.ab1
- ΦÇÉΦì»σƒ║σ¢á5/gidBμ╡ïσ║Å/GIDB-23_GIDB-F_130523T0094-0012_D03.ab1
- ΦÇÉΦì»σƒ║σ¢á5/gidBμ╡ïσ║Å/GIDB-23_GIDB-F_130523T0094-0012_D03.seq
- ΦÇÉΦì»σƒ║σ¢á5/gidBμ╡ïσ║Å/GIDB-25_GIDB-F_130523T0094-0013_E03.ab1
- ΦÇÉΦì»σƒ║σ¢á5/gidBμ╡ïσ║Å/GIDB-25_GIDB-F_130523T0094-0013_E03.seq
- ΦÇÉΦì»σƒ║σ¢á5/gidBμ╡ïσ║Å/GIDB-26_GIDB-F_130523T0094-0014_F03.ab1
- ΦÇÉΦì»σƒ║σ¢á5/gidBμ╡ïσ║Å/GIDB-26_GIDB-F_130523T0094-0014_F03.seq
- ΦÇÉΦì»σƒ║σ¢á5/gidBμ╡ïσ║Å/GIDB-27_GIDB-F_130523T0094-0015_G03.ab1
- ΦÇÉΦì»σƒ║σ¢á5/gidBμ╡ïσ║Å/GIDB-27_GIDB-F_130523T0094-0015_G03.seq
- ΦÇÉΦì»σƒ║σ¢á5/gidBμ╡ïσ║Å/GIDB-2_GIDB-F_130523T0019-0002_B02.ab1
- ΦÇÉΦì»σƒ║σ¢á5/gidBμ╡ïσ║Å/GIDB-2_GIDB-F_130523T0019-0002_B02.seq
- ΦÇÉΦì»σƒ║σ¢á5/gidBμ╡ïσ║Å/GIDB-3_GIDB-F_130523T0019-0003_C02.ab1
- ΦÇÉΦì»σƒ║σ¢á5/gidBμ╡ïσ║Å/GIDB-3_GIDB-F_130523T0019-0003_C02.seq
- ΦÇÉΦì»σƒ║σ¢á5/gidBμ╡ïσ║Å/GIDB-4_GIDB-F_130523T0019-0004_D02.ab1
- ΦÇÉΦì»σƒ║σ¢á5/gidBμ╡ïσ║Å/GIDB-4_GIDB-F_130523T0019-0004_D02.seq
- ΦÇÉΦì»σƒ║σ¢á5/gidBμ╡ïσ║Å/GIDB-5_GIDB-F_130523T0019-0005_E02.ab1
- ΦÇÉΦì»σƒ║σ¢á5/gidBμ╡ïσ║Å/GIDB-5_GIDB-F_130523T0019-0005_E02.seq
- ΦÇÉΦì»σƒ║σ¢á5/gidBμ╡ïσ║Å/GIDB-6_GIDB-F_130523T0019-0006_F02.ab1
- ΦÇÉΦì»σƒ║σ¢á5/gidBμ╡ïσ║Å/GIDB-6_GIDB-F_130523T0019-0006_F02.seq
- ΦÇÉΦì»σƒ║σ¢á5/gidBμ╡ïσ║Å/GIDB-7_GIDB-F_130523T0019-0007_G02.ab1
- ΦÇÉΦì»σƒ║σ¢á5/gidBμ╡ïσ║Å/GIDB-7_GIDB-F_130523T0019-0007_G02.seq
- ΦÇÉΦì»σƒ║σ¢á5/gidBμ╡ïσ║Å/GIDB-8_GIDB-F_130523T0019-0008_H02.ab1
- ΦÇÉΦì»σƒ║σ¢á5/gidBμ╡ïσ║Å/GIDB-8_GIDB-F_130523T0019-0008_H02.seq
- ΦÇÉΦì»σƒ║σ¢á5/gidBμ╡ïσ║Å/GIDB-9_GIDB-F_130523T0019-0009_A03.ab1
- ΦÇÉΦì»σƒ║σ¢á5/gidBμ╡ïσ║Å/GIDB-9_GIDB-F_130523T0019-0009_A03.seq
- ΦÇÉΦì»σƒ║σ¢á5/gidBμ╡ïσ║Å/GIDB-H_GIDB-F_130523T0094-0016_H03.ab1
- ΦÇÉΦì»σƒ║σ¢á5/gidBμ╡ïσ║Å/GIDB-H_GIDB-F_130523T0094-0016_H03.seq
- ΦÇÉΦì»σƒ║σ¢á5/gidBμ╡ïσ║Å/GLDB-11_GLDB-2_130325T0010-0012_D05.seq
- ΦÇÉΦì»σƒ║σ¢á5/gidBμ╡ïσ║Å/GLDB-13_130325T0010.seq
- ΦÇÉΦì»σƒ║σ¢á5/gidBμ╡ïσ║Å/GLDB-13_GLDB-2_130325T0010-0013_E05.ab1
- ΦÇÉΦì»σƒ║σ¢á5/gidBμ╡ïσ║Å/GLDB-13_GLDB-2_130325T0010-0013_E05.seq
- ΦÇÉΦì»σƒ║σ¢á5/gidBμ╡ïσ║Å/GLDB-14_130325T0010.seq
- ΦÇÉΦì»σƒ║σ¢á5/gidBμ╡ïσ║Å/GLDB-14_GLDB-2_130325T0010-0014_F05.ab1
- ΦÇÉΦì»σƒ║σ¢á5/gidBμ╡ïσ║Å/GLDB-14_GLDB-2_130325T0010-0014_F05.seq
- ΦÇÉΦì»σƒ║σ¢á5/gidBμ╡ïσ║Å/GLDB-15_130325T0010.seq
- ΦÇÉΦì»σƒ║σ¢á5/gidBμ╡ïσ║Å/GLDB-15_GLDB-2_130325T0010-0015_G05.ab1
- ΦÇÉΦì»σƒ║σ¢á5/gidBμ╡ïσ║Å/GLDB-15_GLDB-2_130325T0010-0015_G05.seq
- ΦÇÉΦì»σƒ║σ¢á5/gidBμ╡ïσ║Å/GLDB-16_130325T0010.seq
- ΦÇÉΦì»σƒ║σ¢á5/gidBμ╡ïσ║Å/GLDB-16_GLDB-2_130325T0010-0016_H05.ab1
- ΦÇÉΦì»σƒ║σ¢á5/gidBμ╡ïσ║Å/GLDB-16_GLDB-2_130325T0010-0016_H05.seq
- ΦÇÉΦì»σƒ║σ¢á5/gidBμ╡ïσ║Å/GLDB-17_GLDB-2_130325T0010-0017_A06.ab1
- ΦÇÉΦì»σƒ║σ¢á5/gidBμ╡ïσ║Å/GLDB-17_GLDB-2_130325T0010-0017_A06.seq
- ΦÇÉΦì»σƒ║σ¢á5/gidBμ╡ïσ║Å/GLDB-18_130325T0010.seq
- ΦÇÉΦì»σƒ║σ¢á5/gidBμ╡ïσ║Å/GLDB-18_GLDB-2_130325T0010-0018_B06.ab1
- ΦÇÉΦì»σƒ║σ¢á5/gidBμ╡ïσ║Å/GLDB-18_GLDB-2_130325T0010-0018_B06.seq
- ΦÇÉΦì»σƒ║σ¢á5/gidBμ╡ïσ║Å/GLDB-19_130325T0010.seq
- ΦÇÉΦì»σƒ║σ¢á5/gidBμ╡ïσ║Å/GLDB-19_GLDB-2_130325T0010-0019_C06.ab1
- ΦÇÉΦì»σƒ║σ¢á5/gidBμ╡ïσ║Å/GLDB-19_GLDB-2_130325T0010-0019_C06.seq
- ΦÇÉΦì»σƒ║σ¢á5/gidBμ╡ïσ║Å/GLDB-1_130325T0010.seq
- ΦÇÉΦì»σƒ║σ¢á5/gidBμ╡ïσ║Å/GLDB-1_GLDB-2_130325T0010-0002_B04.ab1
- ΦÇÉΦì»σƒ║σ¢á5/gidBμ╡ïσ║Å/GLDB-1_GLDB-2_130325T0010-0002_B04.seq
- ΦÇÉΦì»σƒ║σ¢á5/gidBμ╡ïσ║Å/GLDB-20_130325T0010.seq
- ΦÇÉΦì»σƒ║σ¢á5/gidBμ╡ïσ║Å/GLDB-20_GLDB-2_130325T0010-0020_D06.ab1
- ΦÇÉΦì»σƒ║σ¢á5/gidBμ╡ïσ║Å/GLDB-20_GLDB-2_130325T0010-0020_D06.seq
- ΦÇÉΦì»σƒ║σ¢á5/gidBμ╡ïσ║Å/GLDB-21_130325T0010.seq
- ΦÇÉΦì»σƒ║σ¢á5/gidBμ╡ïσ║Å/GLDB-21_GLDB-2_130325T0010-0021_E06.ab1
- ΦÇÉΦì»σƒ║σ¢á5/gidBμ╡ïσ║Å/GLDB-21_GLDB-2_130325T0010-0021_E06.seq
- ΦÇÉΦì»σƒ║σ¢á5/gidBμ╡ïσ║Å/GLDB-22_130325T0010.seq
- ΦÇÉΦì»σƒ║σ¢á5/gidBμ╡ïσ║Å/GLDB-22_GLDB-2_130325T0010-0022_F06.ab1
- ΦÇÉΦì»σƒ║σ¢á5/gidBμ╡ïσ║Å/GLDB-22_GLDB-2_130325T0010-0022_F06.seq
- ΦÇÉΦì»σƒ║σ¢á5/gidBμ╡ïσ║Å/GLDB-10_130325T0010.seq
- ΦÇÉΦì»σƒ║σ¢á5/gidBμ╡ïσ║Å/GLDB-10_GLDB-2_130325T0010-0011_C05.ab1
- ΦÇÉΦì»σƒ║σ¢á5/gidBμ╡ïσ║Å/GLDB-10_GLDB-2_130325T0010-0011_C05.seq
- ΦÇÉΦì»σƒ║σ¢á5/gidBμ╡ïσ║Å/GLDB-11_130325T0010.seq
- ΦÇÉΦì»σƒ║σ¢á5/gidBμ╡ïσ║Å/GLDB-23_GLDB-2_130325T0010-0023_G06.ab1
- ΦÇÉΦì»σƒ║σ¢á5/gidBμ╡ïσ║Å/GLDB-23_GLDB-2_130325T0010-0023_G06.seq
- ΦÇÉΦì»σƒ║σ¢á5/gidBμ╡ïσ║Å/GLDB-25_130325T0010.seq
- ΦÇÉΦì»σƒ║σ¢á5/gidBμ╡ïσ║Å/GLDB-25_GLDB-2_130325T0010-0024_H06.ab1
- ΦÇÉΦì»σƒ║σ¢á5/gidBμ╡ïσ║Å/GLDB-25_GLDB-2_130325T0010-0024_H06.seq
- ΦÇÉΦì»σƒ║σ¢á5/gidBμ╡ïσ║Å/GLDB-26_130325T0010.seq
- ΦÇÉΦì»σƒ║σ¢á5/gidBμ╡ïσ║Å/GLDB-26_GLDB-2_130325T0010-0025_A07.ab1
- ΦÇÉΦì»σƒ║σ¢á5/gidBμ╡ïσ║Å/GLDB-26_GLDB-2_130325T0010-0025_A07.seq
- ΦÇÉΦì»σƒ║σ¢á5/gidBμ╡ïσ║Å/GLDB-27_130325T0010.seq
- ΦÇÉΦì»σƒ║σ¢á5/gidBμ╡ïσ║Å/GLDB-27_GLDB-2_130325T0010-0026_B07.ab1
- ΦÇÉΦì»σƒ║σ¢á5/gidBμ╡ïσ║Å/GLDB-27_GLDB-2_130325T0010-0026_B07.seq
- ΦÇÉΦì»σƒ║σ¢á5/gidBμ╡ïσ║Å/GLDB-2_130325T0010.seq
- ΦÇÉΦì»σƒ║σ¢á5/gidBμ╡ïσ║Å/GLDB-2_GLDB-2_130325T0010-0003_C04.ab1
- ΦÇÉΦì»σƒ║σ¢á5/gidBμ╡ïσ║Å/GLDB-3_130325T0010.seq
- ΦÇÉΦì»σƒ║σ¢á5/gidBμ╡ïσ║Å/GLDB-3_GLDB-2_130325T0010-0004_D04.ab1
- ΦÇÉΦì»σƒ║σ¢á5/gidBμ╡ïσ║Å/GLDB-3_GLDB-2_130325T0010-0004_D04.seq
- ΦÇÉΦì»σƒ║σ¢á5/gidBμ╡ïσ║Å/GLDB-4_130325T0010.seq
- ΦÇÉΦì»σƒ║σ¢á5/gidBμ╡ïσ║Å/GLDB-4_GLDB-2_130325T0010-0005_E04.ab1
- ΦÇÉΦì»σƒ║σ¢á5/gidBμ╡ïσ║Å/GLDB-5_130325T0010.seq
- ΦÇÉΦì»σƒ║σ¢á5/gidBμ╡ïσ║Å/GLDB-5_GLDB-2_130325T0010-0006_F04.ab1
- ΦÇÉΦì»σƒ║σ¢á5/gidBμ╡ïσ║Å/GLDB-5_GLDB-2_130325T0010-0006_F04.seq
- ΦÇÉΦì»σƒ║σ¢á5/gidBμ╡ïσ║Å/GLDB-6_130325T0010.seq
- ΦÇÉΦì»σƒ║σ¢á5/gidBμ╡ïσ║Å/GLDB-6_GLDB-2_130325T0010-0007_G04.ab1
- ΦÇÉΦì»σƒ║σ¢á5/gidBμ╡ïσ║Å/GLDB-6_GLDB-2_130325T0010-0007_G04.seq
- ΦÇÉΦì»σƒ║σ¢á5/gidBμ╡ïσ║Å/GLDB-7_GLDB-2_130325T0010-0008_H04.ab1
- ΦÇÉΦì»σƒ║σ¢á5/gidBμ╡ïσ║Å/GLDB-7_GLDB-2_130325T0010-0008_H04.seq
- ΦÇÉΦì»σƒ║σ¢á5/gidBμ╡ïσ║Å/GLDB-8_130325T0010.seq
- ΦÇÉΦì»σƒ║σ¢á5/gidBμ╡ïσ║Å/GLDB-8_GLDB-2_130325T0010-0009_A05.ab1
- ΦÇÉΦì»σƒ║σ¢á5/gidBμ╡ïσ║Å/GLDB-8_GLDB-2_130325T0010-0009_A05.seq
- ΦÇÉΦì»σƒ║σ¢á5/gidBμ╡ïσ║Å/GLDB-9_130325T0010.seq
- ΦÇÉΦì»σƒ║σ¢á5/gidBμ╡ïσ║Å/GLDB-9_GLDB-2_130325T0010-0010_B05.ab1
- ΦÇÉΦì»σƒ║σ¢á5/gidBμ╡ïσ║Å/GLDB-9_GLDB-2_130325T0010-0010_B05.seq
- ΦÇÉΦì»σƒ║σ¢á5/embBμ╡ïσ║Å/
- ΦÇÉΦì»σƒ║σ¢á5/embBμ╡ïσ║Å/1/
- ΦÇÉΦì»σƒ║σ¢á5/embBμ╡ïσ║Å/1/A09_embb-1_embbf_24041_369434_A09.ab1
- ΦÇÉΦì»σƒ║σ¢á5/embBμ╡ïσ║Å/1/A09_embb-1_embbf_24041_369434_A09.seq
- ΦÇÉΦì»σƒ║σ¢á5/embBμ╡ïσ║Å/1/A10_embb-1_embbr_24041_369435_A10.ab1
- ΦÇÉΦì»σƒ║σ¢á5/embBμ╡ïσ║Å/1/A10_embb-1_embbr_24041_369435_A10.seq
- ΦÇÉΦì»σƒ║σ¢á5/embBμ╡ïσ║Å/1/B04_EMBB-1_EMBBF_24041_369484_B04.ab1
- ΦÇÉΦì»σƒ║σ¢á5/embBμ╡ïσ║Å/1/B04_EMBB-1_EMBBF_24041_369484_B04.seq
- ΦÇÉΦì»σƒ║σ¢á5/embBμ╡ïσ║Å/1/B05_EMBB-1_EMBBR_24041_369485_B05.ab1
- ΦÇÉΦì»σƒ║σ¢á5/embBμ╡ïσ║Å/1/B05_EMBB-1_EMBBR_24041_369485_B05.seq
- ΦÇÉΦì»σƒ║σ¢á5/embBμ╡ïσ║Å/1/EMB-1_130508T0052.seq
- ΦÇÉΦì»σƒ║σ¢á5/embBμ╡ïσ║Å/1/EMB-1_EMB-F_130508T0052-0011_D09.ab1
- ΦÇÉΦì»σƒ║σ¢á5/embBμ╡ïσ║Å/1/EMB-1_EMB-F_130508T0052-0011_D09.seq
- ΦÇÉΦì»σƒ║σ¢á5/embBμ╡ïσ║Å/1/EMB-1_EMB-R_130508T0052-0012_A11.ab1
- ΦÇÉΦì»σƒ║σ¢á5/embBμ╡ïσ║Å/1/EMB-1_EMB-R_130508T0052-0012_A11.seq
- ΦÇÉΦì»σƒ║σ¢á5/embBμ╡ïσ║Å/1/EMBB-1_24041.seq
- ΦÇÉΦì»σƒ║σ¢á5/embBμ╡ïσ║Å/1/embb-1_embbf_24041_369434_A09.ab1
- ΦÇÉΦì»σƒ║σ¢á5/embBμ╡ïσ║Å/1/embb-1_embbf_24041_369434_A09.seq
- ΦÇÉΦì»σƒ║σ¢á5/embBμ╡ïσ║Å/1/embb-1_embbr_24041_369435_A10.ab1
- ΦÇÉΦì»σƒ║σ¢á5/embBμ╡ïσ║Å/1/embb-1_embbr_24041_369435_A10.seq
- ΦÇÉΦì»σƒ║σ¢á5/embBμ╡ïσ║Å/10/
- ΦÇÉΦì»σƒ║σ¢á5/embBμ╡ïσ║Å/10/C02_EMBB-10_EMBBF_24041_369502_C02.ab1
- ΦÇÉΦì»σƒ║σ¢á5/embBμ╡ïσ║Å/10/C02_EMBB-10_EMBBF_24041_369502_C02.seq
- ΦÇÉΦì»σƒ║σ¢á5/embBμ╡ïσ║Å/10/C03_EMBB-10_EMBBR_24041_369503_C03.ab1
- ΦÇÉΦì»σƒ║σ¢á5/embBμ╡ïσ║Å/10/C03_EMBB-10_EMBBR_24041_369503_C03.seq
- ΦÇÉΦì»σƒ║σ¢á5/embBμ╡ïσ║Å/10/EMBB-10_130323T0046.seq
- ΦÇÉΦì»σƒ║σ¢á5/embBμ╡ïσ║Å/10/EMBB-10_24041.seq
[truncated: 262 more entries]
