# Supplementary material for: Disease spectrum and prognostic factors in patients treated for tuberculous meningitis in Shaanxi province, China
Source: Front Microbiol. 2024 May 17;15:1374458. doi: 10.3389/fmicb.2024.1374458 (PMC11140062; doi:10.3389/fmicb.2024.1374458)
Supplement: Supplementary file 10 [file Data_Sheet_10.zip › ΦÇÉΦì»σƒ║σ¢á5/gidBμ╡ïσ║Å/GIDB-1_GIDB-F_130523T0019-0001_A02.seq]

GATAACGCGGCGTCAGCGGCCACCGGGCCCACGGAGCACTCACGCCGTCCCTCCACTCGCCATCCGTGCCGACCCTCGGG
CGATCTGCTTTCCACGTCGCGCGAACACCACGGTCGCGGGCGGACGCAAATAGTTCGCGCCACATGTCACCACCCTGACA
TCAACCGCGCCCGATGCGATCATCACACGCCGGTGCTCCCGTACTTCGTCGTGAGCCCGCTCGCCTTTGATGGCGAGCAT
TCGCCCGTTCGGCCGTATCAACGGCATGCTCCATTTCGTCAACTTGTCCAACGCGGCCACCGCCCGTGACACCGCAGCGT
CGCTGCCGCCCAATTGGTCCTGCACCCAGGACTCCTCGGCGCGCCCCCGCACGATCTCAACGGCCACGCCCAGATCTGTC
ACCATCTCTCGAAGAAACTCGGTGCGGCGCAGTAGCGGGTCTAGGAGAACTACCTGGAGGTCCGGCCGCGCTATCGCCAA
TGGCACGCCCGGCAACCCGGCTCCGCTACCGATATCCACGACCCGGTCACCGCGTTCGAGGAGCTCACCGATCACGGCGC
AGTTCAGTAGATGCCGGTCCCATAGCCTACCGACTTCGCGGGGTCCCACCAGCCCCCGCTCCACACCGGGTCCCGCCAAC
GCTTCGGCGTACCGCCGAGCAAGGCCAAGCCGCGGTCCGAAGATCGCAGACGCCGCGGGCTCGATCGGAGACATTACGCA
CTCCGCCGGCTCGTGAGGTCTGTGTCATGTTTCACGTGAAACATTCTCGCTT
