# Supplementary material for: Disease spectrum and prognostic factors in patients treated for tuberculous meningitis in Shaanxi province, China
Source: Front Microbiol. 2024 May 17;15:1374458. doi: 10.3389/fmicb.2024.1374458 (PMC11140062; doi:10.3389/fmicb.2024.1374458)
Supplement: Supplementary file 10 [file Data_Sheet_10.zip › ΦÇÉΦì»σƒ║σ¢á5/embBμ╡ïσ║Å/18/EMB-18_130508T0052.seq]

"Contig 17" (1,409)
  Contig Length:                  409 bases
  Average Length/Sequence:        334 bases
  Total Sequence Length:          669 bases
  Top Strand:                       1 sequences
  Bottom Strand:                    1 sequences
  Total:                            2 sequences
^^
TCACACATAGGTGACCAGCGAGCCGAGCGCGATGATGCCCTCCGGCCGCAGGCCGTTGTTGAACGGCATCCACGCGGTCAGCAAGACCATGGCCGCCGCCCAGTAGGCGGGTTTGCTGGCCTCCACCGCCGGCCCGAGGCGGGGCAGCACCTCACGCGACAGCAGCAGCCAGCACACTAGCCCGGCGGCCAGGTCTGGCAGGCGCATCCACAGACTGGCGTCGCTGACATGGGTCATCAGCGCCAGCAGGTTGTAATACCAGCCGAAGGGATCCTCCGGGCTGCCGAACCAGCGGAAATAGTTGGACATGTAGCCGGCGTGGTCGGCGACTCGGGCTATGCCCAGGATGTAGCCGTCGTCCGACGAATTCGCGCCGATGACATGCCAGAGCAGGAAGCCGGAATATCAA
