# Supplementary material for: Disease spectrum and prognostic factors in patients treated for tuberculous meningitis in Shaanxi province, China
Source: Front Microbiol. 2024 May 17;15:1374458. doi: 10.3389/fmicb.2024.1374458 (PMC11140062; doi:10.3389/fmicb.2024.1374458)
Supplement: Supplementary file 11 [file Data_Sheet_11.zip]

Archive with 393 entries (375 files):
- ΦÇÉΦì»σƒ║σ¢á6/
- ΦÇÉΦì»σƒ║σ¢á6/eisμ╡ïσ║Å/
- ΦÇÉΦì»σƒ║σ¢á6/eisμ╡ïσ║Å/EIS-10_EIS-F_130523T0019-0070_B07.ab1
- ΦÇÉΦì»σƒ║σ¢á6/eisμ╡ïσ║Å/EIS-10_EIS-F_130523T0019-0070_B07.seq
- ΦÇÉΦì»σƒ║σ¢á6/eisμ╡ïσ║Å/EIS-10_EIS-R_130523T0019-0080_B10.ab1
- ΦÇÉΦì»σƒ║σ¢á6/eisμ╡ïσ║Å/EIS-10_EIS-R_130523T0019-0080_B10.seq
- ΦÇÉΦì»σƒ║σ¢á6/eisμ╡ïσ║Å/EIS-11_130523T0094.seq
- ΦÇÉΦì»σƒ║σ¢á6/eisμ╡ïσ║Å/EIS-11_EIS-F_130523T0094-0097_A06.ab1
- ΦÇÉΦì»σƒ║σ¢á6/eisμ╡ïσ║Å/EIS-11_EIS-F_130523T0094-0097_A06.seq
- ΦÇÉΦì»σƒ║σ¢á6/eisμ╡ïσ║Å/EIS-11_EIS-R_130523T0094-0098_A07.ab1
- ΦÇÉΦì»σƒ║σ¢á6/eisμ╡ïσ║Å/EIS-11_EIS-R_130523T0094-0098_A07.seq
- ΦÇÉΦì»σƒ║σ¢á6/eisμ╡ïσ║Å/EIS-13_EIS-F_130523T0094-0099_B06.ab1
- ΦÇÉΦì»σƒ║σ¢á6/eisμ╡ïσ║Å/EIS-13_EIS-F_130523T0094-0099_B06.seq
- ΦÇÉΦì»σƒ║σ¢á6/eisμ╡ïσ║Å/EIS-13_EIS-R_130523T0094-0100_B07.ab1
- ΦÇÉΦì»σƒ║σ¢á6/eisμ╡ïσ║Å/EIS-13_EIS-R_130523T0094-0100_B07.seq
- ΦÇÉΦì»σƒ║σ¢á6/eisμ╡ïσ║Å/EIS-13__130523T0094.seq
- ΦÇÉΦì»σƒ║σ¢á6/eisμ╡ïσ║Å/EIS-14_130523T0094.seq
- ΦÇÉΦì»σƒ║σ¢á6/eisμ╡ïσ║Å/EIS-14_EIS-F_130523T0094-0101_C06.ab1
- ΦÇÉΦì»σƒ║σ¢á6/eisμ╡ïσ║Å/EIS-14_EIS-R_130523T0094-0102_C07.ab1
- ΦÇÉΦì»σƒ║σ¢á6/eisμ╡ïσ║Å/EIS-14_EIS-R_130523T0094-0102_C07.seq
- ΦÇÉΦì»σƒ║σ¢á6/eisμ╡ïσ║Å/EIS-15_130523T0094.seq
- ΦÇÉΦì»σƒ║σ¢á6/eisμ╡ïσ║Å/EIS-15_EIS-F_130523T0094-0103_D06.ab1
- ΦÇÉΦì»σƒ║σ¢á6/eisμ╡ïσ║Å/EIS-15_EIS-F_130523T0094-0103_D06.seq
- ΦÇÉΦì»σƒ║σ¢á6/eisμ╡ïσ║Å/EIS-15_EIS-R_130523T0094-0104_D07.ab1
- ΦÇÉΦì»σƒ║σ¢á6/eisμ╡ïσ║Å/EIS-15_EIS-R_130523T0094-0104_D07.seq
- ΦÇÉΦì»σƒ║σ¢á6/eisμ╡ïσ║Å/EIS-16_130523T0094.seq
- ΦÇÉΦì»σƒ║σ¢á6/eisμ╡ïσ║Å/EIS-16_EIS-F_130523T0094-0105_E06.ab1
- ΦÇÉΦì»σƒ║σ¢á6/eisμ╡ïσ║Å/EIS-16_EIS-F_130523T0094-0105_E06.seq
- ΦÇÉΦì»σƒ║σ¢á6/eisμ╡ïσ║Å/EIS-16_EIS-R_130523T0094-0106_E07.ab1
- ΦÇÉΦì»σƒ║σ¢á6/eisμ╡ïσ║Å/EIS-16_EIS-R_130523T0094-0106_E07.seq
- ΦÇÉΦì»σƒ║σ¢á6/eisμ╡ïσ║Å/EIS-17_130523T0094.seq
- ΦÇÉΦì»σƒ║σ¢á6/eisμ╡ïσ║Å/EIS-17_EIS-F_130523T0094-0107_F06.ab1
- ΦÇÉΦì»σƒ║σ¢á6/eisμ╡ïσ║Å/EIS-17_EIS-F_130523T0094-0107_F06.seq
- ΦÇÉΦì»σƒ║σ¢á6/eisμ╡ïσ║Å/EIS-17_EIS-R_130523T0094-0108_F07.seq
- ΦÇÉΦì»σƒ║σ¢á6/eisμ╡ïσ║Å/EIS-18_130523T0094.seq
- ΦÇÉΦì»σƒ║σ¢á6/eisμ╡ïσ║Å/EIS-18_EIS-F_130523T0094-0109_G06.ab1
- ΦÇÉΦì»σƒ║σ¢á6/eisμ╡ïσ║Å/EIS-18_EIS-F_130523T0094-0109_G06.seq
- ΦÇÉΦì»σƒ║σ¢á6/eisμ╡ïσ║Å/EIS-18_EIS-R_130523T0094-0110_G07.ab1
- ΦÇÉΦì»σƒ║σ¢á6/eisμ╡ïσ║Å/EIS-18_EIS-R_130523T0094-0110_G07.seq
- ΦÇÉΦì»σƒ║σ¢á6/eisμ╡ïσ║Å/EIS-14_EIS-F_130523T0094-0101_C06.seq
- ΦÇÉΦì»σƒ║σ¢á6/eisμ╡ïσ║Å/EIS-17_EIS-R_130523T0094-0108_F07.ab1
- ΦÇÉΦì»σƒ║σ¢á6/eisμ╡ïσ║Å/EIS-21_EIS-F_130523T0094-0115_E01.seq
- ΦÇÉΦì»σƒ║σ¢á6/eisμ╡ïσ║Å/EIS-25_EIS-R_130523T0094-0122_F08.ab1
- ΦÇÉΦì»σƒ║σ¢á6/eisμ╡ïσ║Å/EIS-4_EIS-R_130523T0019-0074_D09.seq
- ΦÇÉΦì»σƒ║σ¢á6/eisμ╡ïσ║Å/EIS-6_EIS-R_130523T0019-0076_F09.ab1
- ΦÇÉΦì»σƒ║σ¢á6/eisμ╡ïσ║Å/EIS-8_EIS-F_130523T0019-0068_H06.seq
- ΦÇÉΦì»σƒ║σ¢á6/eisμ╡ïσ║Å/EIS-H_EIS-F_130523T0094-0127_A09.ab1
- ΦÇÉΦì»σƒ║σ¢á6/eisμ╡ïσ║Å/QS-14_QSF_130323T0046-0255_C12.seq
- ΦÇÉΦì»σƒ║σ¢á6/eisμ╡ïσ║Å/QS-21_130323T0046.seq
- ΦÇÉΦì»σƒ║σ¢á6/eisμ╡ïσ║Å/EIS-19_130523T0094.seq
- ΦÇÉΦì»σƒ║σ¢á6/eisμ╡ïσ║Å/EIS-19_EIS-F_130523T0094-0111_H06.ab1
- ΦÇÉΦì»σƒ║σ¢á6/eisμ╡ïσ║Å/EIS-19_EIS-F_130523T0094-0111_H06.seq
- ΦÇÉΦì»σƒ║σ¢á6/eisμ╡ïσ║Å/EIS-19_EIS-R_130523T0094-0112_H07.ab1
- ΦÇÉΦì»σƒ║σ¢á6/eisμ╡ïσ║Å/EIS-19_EIS-R_130523T0094-0112_H07.seq
- ΦÇÉΦì»σƒ║σ¢á6/eisμ╡ïσ║Å/EIS-1_EIS-F_130523T0019-0061_A06.ab1
- ΦÇÉΦì»σƒ║σ¢á6/eisμ╡ïσ║Å/EIS-1_EIS-F_130523T0019-0061_A06.seq
- ΦÇÉΦì»σƒ║σ¢á6/eisμ╡ïσ║Å/EIS-1_EIS-R_130523T0019-0071_A09.ab1
- ΦÇÉΦì»σƒ║σ¢á6/eisμ╡ïσ║Å/EIS-1_EIS-R_130523T0019-0071_A09.seq
- ΦÇÉΦì»σƒ║σ¢á6/eisμ╡ïσ║Å/EIS-20_130523T0094.seq
- ΦÇÉΦì»σƒ║σ¢á6/eisμ╡ïσ║Å/EIS-20_EIS-F_130523T0094-0113_D01.ab1
- ΦÇÉΦì»σƒ║σ¢á6/eisμ╡ïσ║Å/EIS-20_EIS-F_130523T0094-0113_D01.seq
- ΦÇÉΦì»σƒ║σ¢á6/eisμ╡ïσ║Å/EIS-20_EIS-R_130523T0094-0114_F01.ab1
- ΦÇÉΦì»σƒ║σ¢á6/eisμ╡ïσ║Å/EIS-20_EIS-R_130523T0094-0114_F01.seq
- ΦÇÉΦì»σƒ║σ¢á6/eisμ╡ïσ║Å/EIS-21_130523T0094.seq
- ΦÇÉΦì»σƒ║σ¢á6/eisμ╡ïσ║Å/EIS-21_EIS-F_130523T0094-0115_E01.ab1
- ΦÇÉΦì»σƒ║σ¢á6/eisμ╡ïσ║Å/EIS-21_EIS-R_130523T0094-0116_G01.ab1
- ΦÇÉΦì»σƒ║σ¢á6/eisμ╡ïσ║Å/EIS-21_EIS-R_130523T0094-0116_G01.seq
- ΦÇÉΦì»σƒ║σ¢á6/eisμ╡ïσ║Å/EIS-22_130523T0094.seq
- ΦÇÉΦì»σƒ║σ¢á6/eisμ╡ïσ║Å/EIS-22_EIS-F_130523T0094-0117_E08.ab1
- ΦÇÉΦì»σƒ║σ¢á6/eisμ╡ïσ║Å/EIS-22_EIS-F_130523T0094-0117_E08.seq
- ΦÇÉΦì»σƒ║σ¢á6/eisμ╡ïσ║Å/EIS-22_EIS-R_130523T0094-0118_F08.ab1
- ΦÇÉΦì»σƒ║σ¢á6/eisμ╡ïσ║Å/EIS-22_EIS-R_130523T0094-0118_F08.seq
- ΦÇÉΦì»σƒ║σ¢á6/eisμ╡ïσ║Å/EIS-23_130523T0094.seq
- ΦÇÉΦì»σƒ║σ¢á6/eisμ╡ïσ║Å/EIS-23_EIS-F_130523T0094-0119_A08.ab1
- ΦÇÉΦì»σƒ║σ¢á6/eisμ╡ïσ║Å/EIS-23_EIS-F_130523T0094-0119_A08.seq
- ΦÇÉΦì»σƒ║σ¢á6/eisμ╡ïσ║Å/EIS-23_EIS-R_130523T0094-0120_E08.ab1
- ΦÇÉΦì»σƒ║σ¢á6/eisμ╡ïσ║Å/EIS-23_EIS-R_130523T0094-0120_E08.seq
- ΦÇÉΦì»σƒ║σ¢á6/eisμ╡ïσ║Å/EIS-25_130523T0094.seq
- ΦÇÉΦì»σƒ║σ¢á6/eisμ╡ïσ║Å/EIS-25_EIS-F_130523T0094-0121_B08.ab1
- ΦÇÉΦì»σƒ║σ¢á6/eisμ╡ïσ║Å/EIS-25_EIS-F_130523T0094-0121_B08.seq
- ΦÇÉΦì»σƒ║σ¢á6/eisμ╡ïσ║Å/EIS-25_EIS-R_130523T0094-0122_F08.seq
- ΦÇÉΦì»σƒ║σ¢á6/eisμ╡ïσ║Å/EIS-26_130523T0094.seq
- ΦÇÉΦì»σƒ║σ¢á6/eisμ╡ïσ║Å/EIS-26_EIS-F_130523T0094-0123_C08.ab1
- ΦÇÉΦì»σƒ║σ¢á6/eisμ╡ïσ║Å/EIS-26_EIS-F_130523T0094-0123_C08.seq
- ΦÇÉΦì»σƒ║σ¢á6/eisμ╡ïσ║Å/EIS-26_EIS-R_130523T0094-0124_G08.ab1
- ΦÇÉΦì»σƒ║σ¢á6/eisμ╡ïσ║Å/EIS-26_EIS-R_130523T0094-0124_G08.seq
- ΦÇÉΦì»σƒ║σ¢á6/eisμ╡ïσ║Å/EIS-27_130523T0094.seq
- ΦÇÉΦì»σƒ║σ¢á6/eisμ╡ïσ║Å/EIS-27_EIS-F_130523T0094-0125_D08.ab1
- ΦÇÉΦì»σƒ║σ¢á6/eisμ╡ïσ║Å/EIS-27_EIS-F_130523T0094-0125_D08.seq
- ΦÇÉΦì»σƒ║σ¢á6/eisμ╡ïσ║Å/EIS-27_EIS-R_130523T0094-0126_H08.ab1
- ΦÇÉΦì»σƒ║σ¢á6/eisμ╡ïσ║Å/EIS-27_EIS-R_130523T0094-0126_H08.seq
- ΦÇÉΦì»σƒ║σ¢á6/eisμ╡ïσ║Å/EIS-2_EIS-F_130523T0019-0062_B06.ab1
- ΦÇÉΦì»σƒ║σ¢á6/eisμ╡ïσ║Å/EIS-2_EIS-F_130523T0019-0062_B06.seq
- ΦÇÉΦì»σƒ║σ¢á6/eisμ╡ïσ║Å/EIS-2_EIS-R_130523T0019-0072_B09.ab1
- ΦÇÉΦì»σƒ║σ¢á6/eisμ╡ïσ║Å/EIS-2_EIS-R_130523T0019-0072_B09.seq
- ΦÇÉΦì»σƒ║σ¢á6/eisμ╡ïσ║Å/EIS-3_EIS-F_130523T0019-0063_C06.ab1
- ΦÇÉΦì»σƒ║σ¢á6/eisμ╡ïσ║Å/EIS-3_EIS-F_130523T0019-0063_C06.seq
- ΦÇÉΦì»σƒ║σ¢á6/eisμ╡ïσ║Å/EIS-3_EIS-R_130523T0019-0073_C09.ab1
- ΦÇÉΦì»σƒ║σ¢á6/eisμ╡ïσ║Å/EIS-3_EIS-R_130523T0019-0073_C09.seq
- ΦÇÉΦì»σƒ║σ¢á6/eisμ╡ïσ║Å/EIS-4_EIS-F_130523T0019-0064_D06.ab1
- ΦÇÉΦì»σƒ║σ¢á6/eisμ╡ïσ║Å/EIS-4_EIS-F_130523T0019-0064_D06.seq
- ΦÇÉΦì»σƒ║σ¢á6/eisμ╡ïσ║Å/EIS-4_EIS-R_130523T0019-0074_D09.ab1
- ΦÇÉΦì»σƒ║σ¢á6/eisμ╡ïσ║Å/EIS-5_EIS-F_130523T0019-0065_E06.ab1
- ΦÇÉΦì»σƒ║σ¢á6/eisμ╡ïσ║Å/EIS-5_EIS-F_130523T0019-0065_E06.seq
- ΦÇÉΦì»σƒ║σ¢á6/eisμ╡ïσ║Å/EIS-5_EIS-R_130523T0019-0075_E09.ab1
- ΦÇÉΦì»σƒ║σ¢á6/eisμ╡ïσ║Å/EIS-5_EIS-R_130523T0019-0075_E09.seq
- ΦÇÉΦì»σƒ║σ¢á6/eisμ╡ïσ║Å/EIS-6_EIS-F_130523T0019-0066_F06.ab1
- ΦÇÉΦì»σƒ║σ¢á6/eisμ╡ïσ║Å/EIS-6_EIS-F_130523T0019-0066_F06.seq
- ΦÇÉΦì»σƒ║σ¢á6/eisμ╡ïσ║Å/EIS-6_EIS-R_130523T0019-0076_F09.seq
- ΦÇÉΦì»σƒ║σ¢á6/eisμ╡ïσ║Å/EIS-7_EIS-F_130523T0019-0067_G06.ab1
- ΦÇÉΦì»σƒ║σ¢á6/eisμ╡ïσ║Å/EIS-7_EIS-F_130523T0019-0067_G06.seq
- ΦÇÉΦì»σƒ║σ¢á6/eisμ╡ïσ║Å/EIS-7_EIS-R_130523T0019-0077_G09.ab1
- ΦÇÉΦì»σƒ║σ¢á6/eisμ╡ïσ║Å/EIS-7_EIS-R_130523T0019-0077_G09.seq
- ΦÇÉΦì»σƒ║σ¢á6/eisμ╡ïσ║Å/EIS-8_EIS-F_130523T0019-0068_H06.ab1
- ΦÇÉΦì»σƒ║σ¢á6/eisμ╡ïσ║Å/EIS-8_EIS-R_130523T0019-0078_H09.ab1
- ΦÇÉΦì»σƒ║σ¢á6/eisμ╡ïσ║Å/EIS-8_EIS-R_130523T0019-0078_H09.seq
- ΦÇÉΦì»σƒ║σ¢á6/eisμ╡ïσ║Å/EIS-9_EIS-F_130523T0019-0069_A07.ab1
- ΦÇÉΦì»σƒ║σ¢á6/eisμ╡ïσ║Å/EIS-9_EIS-F_130523T0019-0069_A07.seq
- ΦÇÉΦì»σƒ║σ¢á6/eisμ╡ïσ║Å/EIS-9_EIS-R_130523T0019-0079_A10.ab1
- ΦÇÉΦì»σƒ║σ¢á6/eisμ╡ïσ║Å/EIS-9_EIS-R_130523T0019-0079_A10.seq
- ΦÇÉΦì»σƒ║σ¢á6/eisμ╡ïσ║Å/EIS-H_130523T0094.seq
- ΦÇÉΦì»σƒ║σ¢á6/eisμ╡ïσ║Å/EIS-H_EIS-F_130523T0094-0127_A09.seq
- ΦÇÉΦì»σƒ║σ¢á6/eisμ╡ïσ║Å/EIS-H_EIS-R_130523T0094-0128_A10.ab1
- ΦÇÉΦì»σƒ║σ¢á6/eisμ╡ïσ║Å/EIS-H_EIS-R_130523T0094-0128_A10.seq
- ΦÇÉΦì»σƒ║σ¢á6/eisμ╡ïσ║Å/QS-11_130323T0046.seq
- ΦÇÉΦì»σƒ║σ¢á6/eisμ╡ïσ║Å/QS-11_QSF_130323T0046-0251_A12.ab1
- ΦÇÉΦì»σƒ║σ¢á6/eisμ╡ïσ║Å/QS-11_QSF_130323T0046-0251_A12.seq
- ΦÇÉΦì»σƒ║σ¢á6/eisμ╡ïσ║Å/QS-11_QSR_130323T0046-0252_D12.ab1
- ΦÇÉΦì»σƒ║σ¢á6/eisμ╡ïσ║Å/QS-11_QSR_130323T0046-0252_D12.seq
- ΦÇÉΦì»σƒ║σ¢á6/eisμ╡ïσ║Å/QS-13_130323T0046.seq
- ΦÇÉΦì»σƒ║σ¢á6/eisμ╡ïσ║Å/QS-13_QSF_130323T0046-0253_B12.ab1
- ΦÇÉΦì»σƒ║σ¢á6/eisμ╡ïσ║Å/QS-13_QSF_130323T0046-0253_B12.seq
- ΦÇÉΦì»σƒ║σ¢á6/eisμ╡ïσ║Å/QS-13_QSR_130323T0046-0254_E12.ab1
- ΦÇÉΦì»σƒ║σ¢á6/eisμ╡ïσ║Å/QS-13_QSR_130323T0046-0254_E12.seq
- ΦÇÉΦì»σƒ║σ¢á6/eisμ╡ïσ║Å/QS-14_130323T0046.seq
- ΦÇÉΦì»σƒ║σ¢á6/eisμ╡ïσ║Å/QS-14_QSF_130323T0046-0255_C12.ab1
- ΦÇÉΦì»σƒ║σ¢á6/eisμ╡ïσ║Å/QS-14_QSR_130323T0046-0256_F12.ab1
- ΦÇÉΦì»σƒ║σ¢á6/eisμ╡ïσ║Å/QS-14_QSR_130323T0046-0256_F12.seq
- ΦÇÉΦì»σƒ║σ¢á6/eisμ╡ïσ║Å/QS-1_QSF_130322T0063-0073_H04.ab1
- ΦÇÉΦì»σƒ║σ¢á6/eisμ╡ïσ║Å/QS-1_QSF_130322T0063-0073_H04.seq
- ΦÇÉΦì»σƒ║σ¢á6/eisμ╡ïσ║Å/QS-1_QSR_130322T0063-0074_H05.ab1
- ΦÇÉΦì»σƒ║σ¢á6/eisμ╡ïσ║Å/QS-1_QSR_130322T0063-0074_H05.seq
- ΦÇÉΦì»σƒ║σ¢á6/eisμ╡ïσ║Å/QS-21_QSF_130323T0046-0269_G11.ab1
- ΦÇÉΦì»σƒ║σ¢á6/eisμ╡ïσ║Å/QS-21_QSF_130323T0046-0269_G11.seq
- ΦÇÉΦì»σƒ║σ¢á6/eisμ╡ïσ║Å/QS-21_QSR_130323T0046-0270_H11.ab1
- ΦÇÉΦì»σƒ║σ¢á6/eisμ╡ïσ║Å/QS-21_QSR_130323T0046-0270_H11.seq
- ΦÇÉΦì»σƒ║σ¢á6/eisμ╡ïσ║Å/QS-2_QSF_130322T0063-0075_F02.ab1
- ΦÇÉΦì»σƒ║σ¢á6/eisμ╡ïσ║Å/QS-2_QSF_130322T0063-0075_F02.seq
- ΦÇÉΦì»σƒ║σ¢á6/eisμ╡ïσ║Å/QS-2_QSR_130322T0063-0076_F03.ab1
- ΦÇÉΦì»σƒ║σ¢á6/eisμ╡ïσ║Å/QS-2_QSR_130322T0063-0076_F03.seq
- ΦÇÉΦì»σƒ║σ¢á6/eisμ╡ïσ║Å/QS-3_QSF_130322T0063-0077_G02.ab1
- ΦÇÉΦì»σƒ║σ¢á6/eisμ╡ïσ║Å/QS-3_QSF_130322T0063-0077_G02.seq
- ΦÇÉΦì»σƒ║σ¢á6/eisμ╡ïσ║Å/QS-3_QSR_130322T0063-0078_G03.ab1
- ΦÇÉΦì»σƒ║σ¢á6/eisμ╡ïσ║Å/QS-3_QSR_130322T0063-0078_G03.seq
- ΦÇÉΦì»σƒ║σ¢á6/eisμ╡ïσ║Å/QS-4_QSF_130322T0063-0079_H02.ab1
- ΦÇÉΦì»σƒ║σ¢á6/eisμ╡ïσ║Å/QS-4_QSF_130322T0063-0079_H02.seq
- ΦÇÉΦì»σƒ║σ¢á6/eisμ╡ïσ║Å/QS-4_QSR_130322T0063-0080_H03.ab1
- ΦÇÉΦì»σƒ║σ¢á6/eisμ╡ïσ║Å/QS-4_QSR_130322T0063-0080_H03.seq
- ΦÇÉΦì»σƒ║σ¢á6/20130509-T0009/
- ΦÇÉΦì»σƒ║σ¢á6/20130509-T0009/20130509-T0009/
- ΦÇÉΦì»σƒ║σ¢á6/20130509-T0009/20130509-T0009/μêÉσèƒ/
- ΦÇÉΦì»σƒ║σ¢á6/20130509-T0009/20130509-T0009/μêÉσèƒ/EMB-19_130509T0009.seq
- ΦÇÉΦì»σƒ║σ¢á6/20130509-T0009/20130509-T0009/μêÉσèƒ/EMB-19_EMB-F_130509T0009-0053_A04.ab1
- ΦÇÉΦì»σƒ║σ¢á6/20130509-T0009/20130509-T0009/μêÉσèƒ/EMB-19_EMB-F_130509T0009-0053_A04.seq
- ΦÇÉΦì»σƒ║σ¢á6/20130509-T0009/20130509-T0009/μêÉσèƒ/EMB-19_EMB-R_130509T0009-0054_A05.ab1
- ΦÇÉΦì»σƒ║σ¢á6/20130509-T0009/20130509-T0009/μêÉσèƒ/EMB-19_EMB-R_130509T0009-0054_A05.seq
- ΦÇÉΦì»σƒ║σ¢á6/20130509-T0009/20130509-T0009/μêÉσèƒ/EMB-20_130509T0009.seq
- ΦÇÉΦì»σƒ║σ¢á6/20130509-T0009/20130509-T0009/μêÉσèƒ/EMB-20_EMB-F_130509T0009-0055_B04.ab1
- ΦÇÉΦì»σƒ║σ¢á6/20130509-T0009/20130509-T0009/μêÉσèƒ/EMB-20_EMB-F_130509T0009-0055_B04.seq
- ΦÇÉΦì»σƒ║σ¢á6/20130509-T0009/20130509-T0009/μêÉσèƒ/EMB-20_EMB-R_130509T0009-0056_B05.ab1
- ΦÇÉΦì»σƒ║σ¢á6/20130509-T0009/20130509-T0009/μêÉσèƒ/EMB-21_130509T0009.seq
- ΦÇÉΦì»σƒ║σ¢á6/20130509-T0009/20130509-T0009/μêÉσèƒ/EMB-21_EMB-F_130509T0009-0057_C04.ab1
- ΦÇÉΦì»σƒ║σ¢á6/20130509-T0009/20130509-T0009/μêÉσèƒ/EMB-21_EMB-F_130509T0009-0057_C04.seq
- ΦÇÉΦì»σƒ║σ¢á6/20130509-T0009/20130509-T0009/μêÉσèƒ/EMB-21_EMB-R_130509T0009-0058_C05.ab1
- ΦÇÉΦì»σƒ║σ¢á6/20130509-T0009/20130509-T0009/μêÉσèƒ/EMB-21_EMB-R_130509T0009-0058_C05.seq
- ΦÇÉΦì»σƒ║σ¢á6/20130509-T0009/20130509-T0009/μêÉσèƒ/EMB-22_EMB-F_130509T0009-0059_D04.ab1
- ΦÇÉΦì»σƒ║σ¢á6/20130509-T0009/20130509-T0009/μêÉσèƒ/EMB-22_EMB-F_130509T0009-0059_D04.seq
- ΦÇÉΦì»σƒ║σ¢á6/20130509-T0009/20130509-T0009/μêÉσèƒ/EMB-22_EMB-R_130509T0009-0060_D05.ab1
- ΦÇÉΦì»σƒ║σ¢á6/20130509-T0009/20130509-T0009/μêÉσèƒ/EMB-22_EMB-R_130509T0009-0060_D05.seq
- ΦÇÉΦì»σƒ║σ¢á6/20130509-T0009/20130509-T0009/μêÉσèƒ/EMB-23_130509T0009.seq
- ΦÇÉΦì»σƒ║σ¢á6/20130509-T0009/20130509-T0009/μêÉσèƒ/EMB-23_EMB-F_130509T0009-0061_E04.ab1
- ΦÇÉΦì»σƒ║σ¢á6/20130509-T0009/20130509-T0009/μêÉσèƒ/EMB-23_EMB-F_130509T0009-0061_E04.seq
- ΦÇÉΦì»σƒ║σ¢á6/20130509-T0009/20130509-T0009/μêÉσèƒ/EMB-23_EMB-R_130509T0009-0062_E05.ab1
- ΦÇÉΦì»σƒ║σ¢á6/20130509-T0009/20130509-T0009/μêÉσèƒ/EMB-23_EMB-R_130509T0009-0062_E05.seq
- ΦÇÉΦì»σƒ║σ¢á6/20130509-T0009/20130509-T0009/μêÉσèƒ/EMB-25_130509T0009.seq
- ΦÇÉΦì»σƒ║σ¢á6/20130509-T0009/20130509-T0009/μêÉσèƒ/EMB-25_EMB-F_130509T0009-0063_F04.ab1
- ΦÇÉΦì»σƒ║σ¢á6/20130509-T0009/20130509-T0009/μêÉσèƒ/EMB-25_EMB-F_130509T0009-0063_F04.seq
- ΦÇÉΦì»σƒ║σ¢á6/20130509-T0009/20130509-T0009/μêÉσèƒ/EMB-25_EMB-R_130509T0009-0064_F05.ab1
- ΦÇÉΦì»σƒ║σ¢á6/20130509-T0009/20130509-T0009/μêÉσèƒ/EMB-25_EMB-R_130509T0009-0064_F05.seq
- ΦÇÉΦì»σƒ║σ¢á6/20130509-T0009/20130509-T0009/μêÉσèƒ/EMB-26_130509T0009.seq
- ΦÇÉΦì»σƒ║σ¢á6/20130509-T0009/20130509-T0009/μêÉσèƒ/EMB-26_EMB-F_130509T0009-0065_F01.seq
- ΦÇÉΦì»σƒ║σ¢á6/20130509-T0009/20130509-T0009/μêÉσèƒ/EMB-26_EMB-R_130509T0009-0066_E12.ab1
- ΦÇÉΦì»σƒ║σ¢á6/20130509-T0009/20130509-T0009/μêÉσèƒ/EMB-26_EMB-R_130509T0009-0066_E12.seq
- ΦÇÉΦì»σƒ║σ¢á6/20130509-T0009/20130509-T0009/μêÉσèƒ/EMB-27_130509T0009.seq
- ΦÇÉΦì»σƒ║σ¢á6/20130509-T0009/20130509-T0009/μêÉσèƒ/EMB-27_EMB-F_130509T0009-0067_G01.ab1
- ΦÇÉΦì»σƒ║σ¢á6/20130509-T0009/20130509-T0009/μêÉσèƒ/EMB-27_EMB-F_130509T0009-0067_G01.seq
- ΦÇÉΦì»σƒ║σ¢á6/20130509-T0009/20130509-T0009/μêÉσèƒ/EMB-27_EMB-R_130509T0009-0068_F12.ab1
- ΦÇÉΦì»σƒ║σ¢á6/20130509-T0009/20130509-T0009/μêÉσèƒ/EMB-27_EMB-R_130509T0009-0068_F12.seq
- ΦÇÉΦì»σƒ║σ¢á6/20130509-T0009/20130509-T0009/μêÉσèƒ/EMB-20_EMB-R_130509T0009-0056_B05.seq
- ΦÇÉΦì»σƒ║σ¢á6/20130509-T0009/20130509-T0009/μêÉσèƒ/EMB-22_130509T0009.seq
- ΦÇÉΦì»σƒ║σ¢á6/20130509-T0009/20130509-T0009/μêÉσèƒ/EMB-26_EMB-F_130509T0009-0065_F01.ab1
- ΦÇÉΦì»σƒ║σ¢á6/20130509-T0009/20130509-T0009/μêÉσèƒ/INHA-16_INHA-R_130509T0009-0004_B12.ab1
- ΦÇÉΦì»σƒ║σ¢á6/20130509-T0009/20130509-T0009/μêÉσèƒ/INHA-23_INHA-R_130509T0009-0016_E03.seq
- ΦÇÉΦì»σƒ║σ¢á6/20130509-T0009/20130509-T0009/μêÉσèƒ/INHA-27_INHA-R_130509T0009-0022_C03.ab1
- ΦÇÉΦì»σƒ║σ¢á6/20130509-T0009/20130509-T0009/μêÉσèƒ/INHA-16_INHA-R_130509T0009-0004_B12.seq
- ΦÇÉΦì»σƒ║σ¢á6/20130509-T0009/20130509-T0009/μêÉσèƒ/INHA-17_130509T0009.seq
- ΦÇÉΦì»σƒ║σ¢á6/20130509-T0009/20130509-T0009/μêÉσèƒ/INHA-17_INHA-F_130509T0009-0005_D01.ab1
- ΦÇÉΦì»σƒ║σ¢á6/20130509-T0009/20130509-T0009/μêÉσèƒ/INHA-17_INHA-F_130509T0009-0005_D01.seq
- ΦÇÉΦì»σƒ║σ¢á6/20130509-T0009/20130509-T0009/μêÉσèƒ/INHA-17_INHA-R_130509T0009-0006_C12.ab1
- ΦÇÉΦì»σƒ║σ¢á6/20130509-T0009/20130509-T0009/μêÉσèƒ/INHA-17_INHA-R_130509T0009-0006_C12.seq
- ΦÇÉΦì»σƒ║σ¢á6/20130509-T0009/20130509-T0009/μêÉσèƒ/INHA-18_130509T0009.seq
- ΦÇÉΦì»σƒ║σ¢á6/20130509-T0009/20130509-T0009/μêÉσèƒ/INHA-18_INHA-F_130509T0009-0007_E01.ab1
- ΦÇÉΦì»σƒ║σ¢á6/20130509-T0009/20130509-T0009/μêÉσèƒ/INHA-18_INHA-F_130509T0009-0007_E01.seq
- ΦÇÉΦì»σƒ║σ¢á6/20130509-T0009/20130509-T0009/μêÉσèƒ/INHA-18_INHA-R_130509T0009-0008_D12.ab1
- ΦÇÉΦì»σƒ║σ¢á6/20130509-T0009/20130509-T0009/μêÉσèƒ/INHA-18_INHA-R_130509T0009-0008_D12.seq
- ΦÇÉΦì»σƒ║σ¢á6/20130509-T0009/20130509-T0009/μêÉσèƒ/INHA-21_130509T0009.seq
- ΦÇÉΦì»σƒ║σ¢á6/20130509-T0009/20130509-T0009/μêÉσèƒ/INHA-21_INHA-F_130509T0009-0011_H01.ab1
- ΦÇÉΦì»σƒ║σ¢á6/20130509-T0009/20130509-T0009/μêÉσèƒ/INHA-21_INHA-F_130509T0009-0011_H01.seq
- ΦÇÉΦì»σƒ║σ¢á6/20130509-T0009/20130509-T0009/μêÉσèƒ/INHA-21_INHA-R_130509T0009-0012_G12.ab1
- ΦÇÉΦì»σƒ║σ¢á6/20130509-T0009/20130509-T0009/μêÉσèƒ/INHA-21_INHA-R_130509T0009-0012_G12.seq
- ΦÇÉΦì»σƒ║σ¢á6/20130509-T0009/20130509-T0009/μêÉσèƒ/INHA-23_130509T0009.seq
- ΦÇÉΦì»σƒ║σ¢á6/20130509-T0009/20130509-T0009/μêÉσèƒ/INHA-23_INHA-F_130509T0009-0015_E02.ab1
- ΦÇÉΦì»σƒ║σ¢á6/20130509-T0009/20130509-T0009/μêÉσèƒ/INHA-23_INHA-F_130509T0009-0015_E02.seq
- ΦÇÉΦì»σƒ║σ¢á6/20130509-T0009/20130509-T0009/μêÉσèƒ/INHA-23_INHA-R_130509T0009-0016_E03.ab1
- ΦÇÉΦì»σƒ║σ¢á6/20130509-T0009/20130509-T0009/μêÉσèƒ/INHA-25_130509T0009.seq
- ΦÇÉΦì»σƒ║σ¢á6/20130509-T0009/20130509-T0009/μêÉσèƒ/INHA-25_INHA-F_130509T0009-0017_A02.ab1
- ΦÇÉΦì»σƒ║σ¢á6/20130509-T0009/20130509-T0009/μêÉσèƒ/INHA-25_INHA-F_130509T0009-0017_A02.seq
- ΦÇÉΦì»σƒ║σ¢á6/20130509-T0009/20130509-T0009/μêÉσèƒ/INHA-25_INHA-R_130509T0009-0018_A03.ab1
- ΦÇÉΦì»σƒ║σ¢á6/20130509-T0009/20130509-T0009/μêÉσèƒ/INHA-25_INHA-R_130509T0009-0018_A03.seq
- ΦÇÉΦì»σƒ║σ¢á6/20130509-T0009/20130509-T0009/μêÉσèƒ/INHA-26_130509T0009.seq
- ΦÇÉΦì»σƒ║σ¢á6/20130509-T0009/20130509-T0009/μêÉσèƒ/INHA-26_INHA-F_130509T0009-0019_B02.ab1
- ΦÇÉΦì»σƒ║σ¢á6/20130509-T0009/20130509-T0009/μêÉσèƒ/INHA-26_INHA-F_130509T0009-0019_B02.seq
- ΦÇÉΦì»σƒ║σ¢á6/20130509-T0009/20130509-T0009/μêÉσèƒ/INHA-26_INHA-R_130509T0009-0020_B03.ab1
- ΦÇÉΦì»σƒ║σ¢á6/20130509-T0009/20130509-T0009/μêÉσèƒ/INHA-26_INHA-R_130509T0009-0020_B03.seq
- ΦÇÉΦì»σƒ║σ¢á6/20130509-T0009/20130509-T0009/μêÉσèƒ/INHA-27_130509T0009.seq
- ΦÇÉΦì»σƒ║σ¢á6/20130509-T0009/20130509-T0009/μêÉσèƒ/INHA-27_INHA-F_130509T0009-0021_C02.ab1
- ΦÇÉΦì»σƒ║σ¢á6/20130509-T0009/20130509-T0009/μêÉσèƒ/INHA-27_INHA-F_130509T0009-0021_C02.seq
- ΦÇÉΦì»σƒ║σ¢á6/20130509-T0009/20130509-T0009/μêÉσèƒ/INHA-15_130509T0009.seq
- ΦÇÉΦì»σƒ║σ¢á6/20130509-T0009/20130509-T0009/μêÉσèƒ/INHA-15_INHA-F_130509T0009-0001_B01.ab1
- ΦÇÉΦì»σƒ║σ¢á6/20130509-T0009/20130509-T0009/μêÉσèƒ/INHA-15_INHA-F_130509T0009-0001_B01.seq
- ΦÇÉΦì»σƒ║σ¢á6/20130509-T0009/20130509-T0009/μêÉσèƒ/INHA-15_INHA-R_130509T0009-0002_A12.ab1
- ΦÇÉΦì»σƒ║σ¢á6/20130509-T0009/20130509-T0009/μêÉσèƒ/INHA-15_INHA-R_130509T0009-0002_A12.seq
- ΦÇÉΦì»σƒ║σ¢á6/20130509-T0009/20130509-T0009/μêÉσèƒ/INHA-16_INHA-F_130509T0009-0003_C01.ab1
- ΦÇÉΦì»σƒ║σ¢á6/20130509-T0009/20130509-T0009/μêÉσèƒ/INHA-16_INHA-F_130509T0009-0003_C01.seq
- ΦÇÉΦì»σƒ║σ¢á6/20130509-T0009/20130509-T0009/μêÉσèƒ/INHA-27_INHA-R_130509T0009-0022_C03.seq
- ΦÇÉΦì»σƒ║σ¢á6/20130509-T0009/20130509-T0009/μêÉσèƒ/KATG-3_KATG-F_130509T0009-0023_D02.ab1
- ΦÇÉΦì»σƒ║σ¢á6/20130509-T0009/20130509-T0009/μêÉσèƒ/KATG-3_KATG-F_130509T0009-0023_D02.seq
- ΦÇÉΦì»σƒ║σ¢á6/20130509-T0009/20130509-T0009/μêÉσèƒ/KATG-3_KATG-R_130509T0009-0024_D03.ab1
- ΦÇÉΦì»σƒ║σ¢á6/20130509-T0009/20130509-T0009/μêÉσèƒ/KATG-3_KATG-R_130509T0009-0024_D03.seq
- ΦÇÉΦì»σƒ║σ¢á6/20130509-T0009/τÄïσ⌐╖ 0531Φâ╢σ¢╛σÅèμÿÄτ╗å/
- ΦÇÉΦì»σƒ║σ¢á6/20130509-T0009/τÄïσ⌐╖ 0531Φâ╢σ¢╛σÅèμÿÄτ╗å/τÄïσ⌐╖ 0531Φâ╢σ¢╛σÅèμÿÄτ╗å/
- ΦÇÉΦì»σƒ║σ¢á6/20130509-T0009/τÄïσ⌐╖ 0531Φâ╢σ¢╛σÅèμÿÄτ╗å/τÄïσ⌐╖ 0531Φâ╢σ¢╛σÅèμÿÄτ╗å/20130531-σêçΦâ╢2-1.jpg
- ΦÇÉΦì»σƒ║σ¢á6/20130509-T0009/τÄïσ⌐╖ 0531Φâ╢σ¢╛σÅèμÿÄτ╗å/τÄïσ⌐╖ 0531Φâ╢σ¢╛σÅèμÿÄτ╗å/20130531-σêçΦâ╢3-1.jpg
- ΦÇÉΦì»σƒ║σ¢á6/20130509-T0009/τÄïσ⌐╖ 0531Φâ╢σ¢╛σÅèμÿÄτ╗å/τÄïσ⌐╖ 0531Φâ╢σ¢╛σÅèμÿÄτ╗å/20130531-σêçΦâ╢4-1.jpg
- ΦÇÉΦì»σƒ║σ¢á6/20130509-T0009/τÄïσ⌐╖ 0531Φâ╢σ¢╛σÅèμÿÄτ╗å/τÄïσ⌐╖ 0531Φâ╢σ¢╛σÅèμÿÄτ╗å/Thumbs.db
- ΦÇÉΦì»σƒ║σ¢á6/20130509-T0009/τÄïσ⌐╖ 0531Φâ╢σ¢╛σÅèμÿÄτ╗å/τÄïσ⌐╖ 0531Φâ╢σ¢╛σÅèμÿÄτ╗å/τÄïσ⌐╖05-31τö╡μ││μÿÄτ╗å2.xls
- ΦÇÉΦì»σƒ║σ¢á6/20130509-T0009/τÄïσ⌐╖ 0531Φâ╢σ¢╛σÅèμÿÄτ╗å/τÄïσ⌐╖ 0531Φâ╢σ¢╛σÅèμÿÄτ╗å/τÄïσ⌐╖05-31τö╡μ││μÿÄτ╗å3.xls
- ΦÇÉΦì»σƒ║σ¢á6/20130509-T0009/τÄïσ⌐╖ 0531Φâ╢σ¢╛σÅèμÿÄτ╗å/τÄïσ⌐╖ 0531Φâ╢σ¢╛σÅèμÿÄτ╗å/τÄïσ⌐╖05-31τö╡μ││μÿÄτ╗å4.xls
- __MACOSX/
- __MACOSX/ΦÇÉΦì»σƒ║σ¢á6/
- __MACOSX/ΦÇÉΦì»σƒ║σ¢á6/20130509-T0009/
- __MACOSX/ΦÇÉΦì»σƒ║σ¢á6/20130509-T0009/τÄïσ⌐╖ 0531Φâ╢σ¢╛σÅèμÿÄτ╗å/
- __MACOSX/ΦÇÉΦì»σƒ║σ¢á6/20130509-T0009/τÄïσ⌐╖ 0531Φâ╢σ¢╛σÅèμÿÄτ╗å/τÄïσ⌐╖ 0531Φâ╢σ¢╛σÅèμÿÄτ╗å/
- __MACOSX/ΦÇÉΦì»σƒ║σ¢á6/20130509-T0009/τÄïσ⌐╖ 0531Φâ╢σ¢╛σÅèμÿÄτ╗å/τÄïσ⌐╖ 0531Φâ╢σ¢╛σÅèμÿÄτ╗å/._τÄïσ⌐╖05-31τö╡μ││μÿÄτ╗å4.xls
- ΦÇÉΦì»σƒ║σ¢á6/20130508-T0052/
- ΦÇÉΦì»σƒ║σ¢á6/20130508-T0052/20130508-T0052/
- ΦÇÉΦì»σƒ║σ¢á6/20130508-T0052/20130508-T0052/σà╢Σ╗û/
- ΦÇÉΦì»σƒ║σ¢á6/20130508-T0052/20130508-T0052/σà╢Σ╗û/EMB-18_EMB-R_130508T0052-0014_G09.ab1
- ΦÇÉΦì»σƒ║σ¢á6/20130508-T0052/20130508-T0052/σà╢Σ╗û/EMB-1_EMB-F_130508T0052-0011_F08.ab1
- ΦÇÉΦì»σƒ║σ¢á6/20130508-T0052/20130508-T0052/σà╢Σ╗û/EMB-1_EMB-R_130508T0052-0012_F09.ab1
- ΦÇÉΦì»σƒ║σ¢á6/20130508-T0052/20130508-T0052/σà╢Σ╗û/GYRA-1_GYRA-F_130508T0052-0015_H08.ab1
- ΦÇÉΦì»σƒ║σ¢á6/20130508-T0052/20130508-T0052/σà╢Σ╗û/GYRA-1_GYRA-R_130508T0052-0016_H09.ab1
- ΦÇÉΦì»σƒ║σ¢á6/20130508-T0052/20130508-T0052/σà╢Σ╗û/KATG-1_KATG-F_130508T0052-0005_C08.ab1
- ΦÇÉΦì»σƒ║σ¢á6/20130508-T0052/20130508-T0052/σà╢Σ╗û/KATG-1_KATG-R_130508T0052-0006_C09.ab1
- ΦÇÉΦì»σƒ║σ¢á6/20130508-T0052/20130508-T0052/σà╢Σ╗û/KATG-2_KATG-F_130508T0052-0007_D08.ab1
- ΦÇÉΦì»σƒ║σ¢á6/20130508-T0052/20130508-T0052/σà╢Σ╗û/KATG-2_KATG-R_130508T0052-0008_D09.ab1
- ΦÇÉΦì»σƒ║σ¢á6/20130508-T0052/20130508-T0052/μêÉσèƒ/
- ΦÇÉΦì»σƒ║σ¢á6/20130508-T0052/20130508-T0052/μêÉσèƒ/GYRA-23_GYRA-R_130508T0052-0020_H07.seq
- ΦÇÉΦì»σƒ║σ¢á6/20130508-T0052/20130508-T0052/μêÉσèƒ/INHA-14_130508T0052.seq
- ΦÇÉΦì»σƒ║σ¢á6/20130508-T0052/20130508-T0052/μêÉσèƒ/GYRA-1_130508T0052.seq
- ΦÇÉΦì»σƒ║σ¢á6/20130508-T0052/20130508-T0052/μêÉσèƒ/GYRA-1_GYRA-F_130508T0052-0015_F09.ab1
- ΦÇÉΦì»σƒ║σ¢á6/20130508-T0052/20130508-T0052/μêÉσèƒ/GYRA-1_GYRA-F_130508T0052-0015_F09.seq
- ΦÇÉΦì»σƒ║σ¢á6/20130508-T0052/20130508-T0052/μêÉσèƒ/GYRA-1_GYRA-R_130508T0052-0016_B11.ab1
- ΦÇÉΦì»σƒ║σ¢á6/20130508-T0052/20130508-T0052/μêÉσèƒ/GYRA-1_GYRA-R_130508T0052-0016_B11.seq
- ΦÇÉΦì»σƒ║σ¢á6/20130508-T0052/20130508-T0052/μêÉσèƒ/GYRA-23_130508T0052.seq
- ΦÇÉΦì»σƒ║σ¢á6/20130508-T0052/20130508-T0052/μêÉσèƒ/GYRA-23_GYRA-F_130508T0052-0019_H06.ab1
- ΦÇÉΦì»σƒ║σ¢á6/20130508-T0052/20130508-T0052/μêÉσèƒ/GYRA-23_GYRA-F_130508T0052-0019_H06.seq
- ΦÇÉΦì»σƒ║σ¢á6/20130508-T0052/20130508-T0052/μêÉσèƒ/GYRA-23_GYRA-R_130508T0052-0020_H07.ab1
- ΦÇÉΦì»σƒ║σ¢á6/20130508-T0052/20130508-T0052/μêÉσèƒ/GYRA-5_130508T0052.seq
- ΦÇÉΦì»σƒ║σ¢á6/20130508-T0052/20130508-T0052/μêÉσèƒ/GYRA-5_GYRA-F_130508T0052-0017_H04.ab1
- ΦÇÉΦì»σƒ║σ¢á6/20130508-T0052/20130508-T0052/μêÉσèƒ/GYRA-5_GYRA-F_130508T0052-0017_H04.seq
- ΦÇÉΦì»σƒ║σ¢á6/20130508-T0052/20130508-T0052/μêÉσèƒ/GYRA-5_GYRA-R_130508T0052-0018_H05.ab1
- ΦÇÉΦì»σƒ║σ¢á6/20130508-T0052/20130508-T0052/μêÉσèƒ/GYRA-5_GYRA-R_130508T0052-0018_H05.seq
- ΦÇÉΦì»σƒ║σ¢á6/20130508-T0052/20130508-T0052/μêÉσèƒ/INHA-14_INHA-2_130508T0052-0004_B09.ab1
- ΦÇÉΦì»σƒ║σ¢á6/20130508-T0052/20130508-T0052/μêÉσèƒ/INHA-14_INHA-2_130508T0052-0004_B09.seq
- ΦÇÉΦì»σƒ║σ¢á6/20130508-T0052/20130508-T0052/μêÉσèƒ/INHA-14_INHA-F_130508T0052-0003_B08.ab1
- ΦÇÉΦì»σƒ║σ¢á6/20130508-T0052/20130508-T0052/μêÉσèƒ/INHA-14_INHA-F_130508T0052-0003_B08.seq
- ΦÇÉΦì»σƒ║σ¢á6/20130508-T0052/20130508-T0052/μêÉσèƒ/INHA-6_130508T0052.seq
- ΦÇÉΦì»σƒ║σ¢á6/20130508-T0052/20130508-T0052/μêÉσèƒ/INHA-6_INHA-2_130508T0052-0002_A09.ab1
- ΦÇÉΦì»σƒ║σ¢á6/20130508-T0052/20130508-T0052/μêÉσèƒ/INHA-6_INHA-2_130508T0052-0002_A09.seq
[truncated: 93 more entries]
