# Supplementary material for: Disease spectrum and prognostic factors in patients treated for tuberculous meningitis in Shaanxi province, China
Source: Front Microbiol. 2024 May 17;15:1374458. doi: 10.3389/fmicb.2024.1374458 (PMC11140062; doi:10.3389/fmicb.2024.1374458)
Supplement: Supplementary file 11 [file Data_Sheet_11.zip › ΦÇÉΦì»σƒ║σ¢á6/eisμ╡ïσ║Å/EIS-15_EIS-F_130523T0094-0103_D06.seq]

GGGGACTGAGTACTCACTGGCAACGCCGCGTCGAGTCGACGAAGCAGCTGGGAATCTTTGGTGCGCAACCGGTTAGCGGC
GGCTAACGTCGAAGCGCGGTGCGCTCCAAGGTAAAGGCTGCCCAGTACGTCCCGATCCATTTCGATCTCGGCTGCCGCAT
CGGTCGGGGTACACCGCGCACGGCCGTCACCGATCTTGAGCGCGAACCGGCCGCCATCGGATACCTCGAGGACCGTGGAA
AACTCGCCAACTTCGTGAGCGTAACCACGCGCCTCGAGTGCGGCCGGTACGTTCATGATGCGCAACCACAGGCCGTCCTG
GCGCCAGGTAGTGCGGGCCAGTCGGGTATCGGTGAGCAGGTGGGGTAACGGGTCCTGTGGATGGGTGATGATGCTGATTC
GCTCCATGGAGTCGAGGCCAATCAGGGCCCGCCACAACGCACAATGCGCATCTGCGGTTACCGCCCTGAGTTCGCTGACG
CGCGCTAGCTTGAGATCGGTGCGATCCACCCGGTACAGCGCGTACCCGTCGGGATGCAGTAACGCGAACGATTCACGGTC
TCCACCGGGCGCGGCTTTGCATTCTGCCAGCAGCTCGTCCCAGAGCACCTGCGGGCGTAGCAGCCCGCCCGGCACCTGCT
GGCGCCATCGCTCGTAGATCGCCTCAAACTCGCCGCGATGCTCGGTGGGTCTGACCAACCGGACGCTGCTGCCACCTAGG
CCGCCGCCCGGTGCGTCGGCGTGAAAGCGCGCGAAGCGTCGGTCGACCGTCAGCTCATGCAAGGTGGTAGCGGGCCCGTA
GCCGAACCGGCCGTAGATGCCGCCCTCGCTAGCATGCAGTGCCGCGACCGGATAGCCGGAATCGGCTATGCGGCGGTGCA
GTTCGGCGCACATCGCGCGCAGCAAGCCGCGCCGGCGATGCGTCGGCGCCCACCGCGACGAAACTGAGACCGGCGGTCGG
GAGCACCACTTCACCAGGCACCGTCAACCGCAGATCCATGTACAGCGCCATCCCGACCACCTCAGACCCGGGGCGGCACC
ATCGCGGACCACCACCGCTCCGTCGTGGGCACCAGGTCGCAGCGTCGCTGATTCAGGCGAATGAATCGTGACTGCCGCGT
CAGTAGACATCCCGTCAGTCGTCTCGTCGGGCTACCAGGTCCAAGTCCGATCGACTGTGGCTATGCCGGGCCACGTGCCG
TGAAATTCAGC
