# Supplementary material for: Disease spectrum and prognostic factors in patients treated for tuberculous meningitis in Shaanxi province, China
Source: Front Microbiol. 2024 May 17;15:1374458. doi: 10.3389/fmicb.2024.1374458 (PMC11140062; doi:10.3389/fmicb.2024.1374458)
Supplement: Supplementary file 11 [file Data_Sheet_11.zip › ΦÇÉΦì»σƒ║σ¢á6/eisμ╡ïσ║Å/EIS-1_EIS-F_130523T0019-0061_A06.seq]

GGAATGAGGACTCACTGGCAACGCCGCGTCGAGTCGACGAAGCAGCTGGGAATCTTTGGTGCGCAACCGGTTAGCGGCGG
CTAACGTCGAAGCGCGGTGCGCTCCAAGGTAAAGGCTGCCCAGTACGTCCCGATCCATTTCGATCTCGGCTGCCGCATCG
GTCGGGGTACACCGCGCACGGCCGTCACCGATCTTGAGCGCGAACCGGCCGCCATCGGATACCTCGAGGACCGTGGAAAA
CTCGCCAACTTCGTGAGCGTAACCACGCGCCTCGAGTGCGGCCGGTACGTTCATGATGCGCAACCACAGGCCGTCCTGGC
GCCAGGTAGTGCGGGCCAGTCGGGTATCGGTGAGCAGGTGGGGTAACGGGTCCTGTGGATGGGTGATGATGCTGATTCGC
TCCATGGAGTCGAGGCCAATCAGGGCCCGCCACAACGCACAATGCGCATCTGCGGTTACCGCCCTGAGTTCGCTGACGCG
CGCTAGCTTGAGATCGGTGCGATCCACCCGGTACAGCGCGTACCCGTCGGGATGCAGTAACGCGAACGATTCACGGTCTC
CACCGGGCGCGGCTTTGCATTCTGCCAGCAGCTCGTCCCAGAGCACCTGCGGGCGTAGCAGCCCGCCCGGCACCTGCTGG
CGCCATCGCTCGTAGATCGCCTCAAACTCGCCGCGATGCTCGGTGGGTCTGACCAACCGGACGCTGCTGCCACCTAGGCC
GCCGCCCGGTGCGTCGGCGTGAAAGCGCGCGAAGCGTCGGTCGACCGTCAGCTCATGCAAGGTGGTAGCGGGCCCGTAGC
CGAACCGGCCGTAGATGCCGCCCTCGCTAGCATGCAGTGCCGCGACCGGATAGCCGGAATCGGCTATGCGGCGGTGCAGT
TCGGCGCACATCGCGCGCAGCAAGCCGCGCCGGCGATGCGTCGGCGCCCACCGCGACGAAACTGAGACCGGGCGGTCGGG
AGCACCACTTCACCAGGCACCGTCAACCGCAGATCCATGTACAGCGCCATCCCGACCACCTCAGAACCCGGGCCGGCACC
ATCGCGGACCACCACGCTCCGTCGGTGGGCACCAGGTTCGCAGCGTCGCTGATTTCAGGCCGAATGAATCGGTGAAACTG
ACCGCGGCCAGTAGACATCCCGACAGTCGTCTCGTCGGCTAACCAGGGTTCACAGTCAAGATCGACTGTGCTATGCCTGG
TCATGACGGATACGTAGACACGACTGCAGTGTGTGCAGTACGACAATTT
