# Supplementary material for: Disease spectrum and prognostic factors in patients treated for tuberculous meningitis in Shaanxi province, China
Source: Front Microbiol. 2024 May 17;15:1374458. doi: 10.3389/fmicb.2024.1374458 (PMC11140062; doi:10.3389/fmicb.2024.1374458)
Supplement: Supplementary file 11 [file Data_Sheet_11.zip › ΦÇÉΦì»σƒ║σ¢á6/eisμ╡ïσ║Å/EIS-20_130523T0094.seq]

"Contig 8" (1,1218)
  Contig Length:                 1218 bases
  Average Length/Sequence:        851 bases
  Total Sequence Length:         1703 bases
  Top Strand:                       1 sequences
  Bottom Strand:                    1 sequences
  Total:                            2 sequences
^^
GGACTGCGTACTCACTGGCAACGCCGCGTCGAGTCGACGAAGCAGCTGGGAATCTTTGGTGCGCAACCGGTTAGCGGCGGCTAACGTCGAAGCGCGGTGCGCTCCAAGGTAAAGGCTGCCCAGTACGTCCCGATCCATTTCGATCTCGGCTGCCGCATCGGTCGGGGTACACCGCGCACGGCCGTCACCGATCTTGAGCGCGAACCGGCCGCCATCGGATACCTCGAGGACCGTGGAAAACTCGCCAACTTCGTGAGCGTAACCACGCGCCTCGAGTGCGGCCGGTACGTTCATGATGCGCAACCACAGGCCGTCCTGGCGCCAGGTAGTGCGGGCCAGTCGGGTATCGGTGAGCAGGTGGGGTAACGGGTCCTGTGGATGGGTGATGATGCTGATTCGCTCCATGGAGTCGAGGCCAATCAGGGCCCGCCACAACGCACAATGCGCATCTGCGGTTACCGCCCTGAGTTCGCTGACGCGCGCTAGCTTGAGATCGGTGCGATCCACCCGGTACAGCGCGTACCCGTCGGGATGCAGTAACGCGAACGATTCACGGTCTCCACCGGGCGCGGCTTTGCATTCTGCCAGCAGCTCGTCCCAGAGCACCTGCGGGCGTAGCAGCCCGCCCGGCACCTGCTGGCGCCATCGCTCGTAGATCGCCTCAAACTCGCCGCGATGCTCGGTGGGTCTGACCAACCGGACGCTGCTGCCACCTAGGCCGCCGCCCGGTGCGTCGGCGTGAAAGCGCGCGAAGCGTCGGTCGACCGTCAGCTCATGCAAGGTGGTAGCGGGCCCGTAGCCGAACCGGCCGTAGATGCCGCCCTCGCTAGCATGCAGTGCCGCGACCGGATAGCCGGAATCGGCTATGCGGCGGTGCAGTTCGGCGCACATCGCGCGCAGCAAGCCGCGCCGGCGATGCGTCGGCGCCACCGCGACGAAACTGAGACCGGCGGTCGGGAGCACCACTTCACCAGGCACCGTCAACCGCAGATCCATGTACAGCGCCATCCCGACCACCTCAGAACCCGGGCCGGCACCATCGCGGACCACCACCGCTCCGTCGGTGGGCACCAGGGTCCGCCAGGCGGTCGCTGATTCAGGGCCGATGAAATCGGTGAAACTGGCCGCGGCCAGTAGGAACATCCCCGGCCAGTCGTCCTCGGTCGGGCTACACAGGGTCACAGTCACAGAATCCGACTGTGGCATATGCCGCTG
