# Supplementary material for: Disease spectrum and prognostic factors in patients treated for tuberculous meningitis in Shaanxi province, China
Source: Front Microbiol. 2024 May 17;15:1374458. doi: 10.3389/fmicb.2024.1374458 (PMC11140062; doi:10.3389/fmicb.2024.1374458)
Supplement: Supplementary file 11 [file Data_Sheet_11.zip › ΦÇÉΦì»σƒ║σ¢á6/eisμ╡ïσ║Å/EIS-22_EIS-F_130523T0094-0117_E08.seq]

AAACGCCGCGTCGAGTCGACGAAGCAGCTGGGAATCTTTGGTGCGCAACCGGTTAGCGGCGGCTAACGTCGAAGCGCGGT
GCGCTCCAAGGTAAAGGCTGCCCAGTACGTCCCGATCCATTTCGATCTCGGCTGCCGCATCGGTCGGGGTACACCGCGCA
CGGCCGTCACCGATCTTGAGCGCGAACCGGCCGCCATCGGATACCTCGAGGACCGTGGAAAACTCGCCAACTTCGTGAGC
GTAACCACGCGCCTCGAGTGCGGCCGGTACGTTCATGATGCGCAACCACAGGCCGTCCTGGCGCCAGGTAGTGCGGGCCA
GTCGGGTATCGGTGAGCAGGTGGGGTAACGGGTCCTGTGGATGGGTGATGATGCTGATTCGCTCCATGGAGTCGAGGCCA
ATCAGGGCCCGCCACAACGCACAATGCGCATCTGCGGTTACCGCCCTGAGTTCGCTGACGCGCGCTAGCTTGAGATCGGT
GCGATCCACCCGGTACAGCGCGTACCCGTCGGGATGCAGTAACGCGAACGATTCACGGTCTCCACCGGGCGCGGCTTTGC
ATTCTGCCAGCAGCTCGTCCCAGAGCACCTGCGGGCGTAGCAGCCCGCCCGGCACCTGCTGGCGCCATCGCTCGTAGATC
GCCTCAAACTCGCCGCGATGCTCGGTGGGTCTGACCAACCGGACGCTGCTGCCACCTAGGCCGCCGCCCGGTGCGTCGGC
GTGAAAGCGCGCGAAGCGTCGGTCGACCGTCAGCTCATGCAGGTGGGTAGCGGGGCCCGTAGCCGAACCGGCCGTAGATG
CCGCCCTCGCTAGCATGCAGTGCCGCGACCGTATAGCCGGGAATCGGCTATGCGGGCGGTGCAGTTTCGGCGTACATCGC
GCGCAGCAAGCCGCGCCGGGCGAATGCGTTCGGG
