# Supplementary material for: Disease spectrum and prognostic factors in patients treated for tuberculous meningitis in Shaanxi province, China
Source: Front Microbiol. 2024 May 17;15:1374458. doi: 10.3389/fmicb.2024.1374458 (PMC11140062; doi:10.3389/fmicb.2024.1374458)
Supplement: Supplementary file 11 [file Data_Sheet_11.zip › ΦÇÉΦì»σƒ║σ¢á6/20130509-T0009/20130509-T0009/μêÉσèƒ/INHA-26_INHA-R_130509T0009-0020_B03.seq]

AAAGGAACCGCTGCACGCCGGACACCGTTGTCGCGCATGGCCGTAACGGCATCTTCTACATACGGCTCCCAGTTGCGGTT
ACCGAAGTACACCGGCAGTTCTTGCTGCGCCTCCAGCTCCGCGATCAGTGTGCGATTAATGCCATTGATCGGTGATACCC
CACCGAAATGCAGGTAGTGCTCGGCCACCGCGTCCAACCGTTCGGCAGGCACACCGCGGCCCCGGGTAACGTTCTCCAGG
AACGGCCGCACCTGCTCGGGCCCTTCCGGTCCGCCGAACGACAGCAGCAGGACGGCATCAAATTGCATGCGTTCTAGAGC
AATTGGGTGTGCGCGCCGCCGTCGGCGTAGATGATGTCACCCGTGGTCGCCGGCAGCCAGTCAGACAGCAGCGCGCACAC
CGTCTTGGCGACCGGCGTCGCATCCTTCATGTTCCAGCCGATCGGAGCGCGCTGATCCCAGCCCTCCTCGAGCAGCTGGA
TCTGGGCGCCGGCCTCCTCGCCGAGCGCACCGCCGACGATCGCACTCATCGCCAGCGTCCGGATAGGGCCTGCGGCAACG
AGATTCGAACGCACACCGTACTTGCCGGCCTCGCGCGCCACGAACCTGTTGACCGACTCCAACGCGCTCTTGGCGACCGT
CATCCAGTTGTAGGCCGGCATCGCCCGGCTCGGGTCGAAGTCCATGCCGACGATGGAACCTCCGGGGTTCATGATCGGCA
GCAGCGCCTTGGCCATCGAAGCATACGAATACGCCGAGATGTGGATGCCCTTGGACACATCCGCGTAGGGCGCGTCGAAG
AACGGGTTGATGCCCATCCCGGTCTGCGGCATGAACCCAATCGAATGCACCACCCCGTCGAGCTTGTTGCCCGCCCCGAT
CGCCTCGGTCACCCGGCCGGCCAAGCTGGGCCAGGTGCTCCTCGTTTTGCACGTCGAGTTCGAGCAGCGGGGTCTTTTGC
CGGCAGCCGGTCGGTGATGCGCTGAATCAGCCGCAGCCGGTCGACCCGGTGAGCACCAGCTGGCGCCCTGCTCCTGGGCT
ACCGTGCGATGTGAAACCGCGATCGACGGAGTCGTGATGATTCGCTAACAGATCCGTTTGCCGTCAGCAGTCTGTCATGT
GCGTCTTGGGTTGGTCAGGGCCATACCATGCGCGTCGACCGGGAATGACGGCACGGAAATTGCTCGCATCTGGAAGCCGG
ACTGACACCGACTGCGGAGTGCACGCTTCCTGGATAAATGGCAGGTCACT
