# Supplementary material for: Disease spectrum and prognostic factors in patients treated for tuberculous meningitis in Shaanxi province, China
Source: Front Microbiol. 2024 May 17;15:1374458. doi: 10.3389/fmicb.2024.1374458 (PMC11140062; doi:10.3389/fmicb.2024.1374458)
Supplement: Supplementary file 11 [file Data_Sheet_11.zip › ΦÇÉΦì»σƒ║σ¢á6/20130509-T0009/τÄïσ⌐╖ 0531Φâ╢σ¢╛σÅèμÿÄτ╗å/τÄïσ⌐╖ 0531Φâ╢σ¢╛σÅèμÿÄτ╗å/τÄïσ⌐╖05-31τö╡μ││μÿÄτ╗å2.xls]

## Sheet: Sheet1
	第几排	胶图孔号	样品编号	引物	日期			第一次完成情况	原因	第二次完成情况	原因
第一板	第一排	1	GYRB-3	GYRB-F
		2	GYRB-5	GYRB-F
		3	GYRB-16	GYRB-F
		4	GYRB-18	GYRB-F
		5	GYRB-19	GYRB-F
		6	GYRB-20	GYRB-F
		7	GYRB-21	GYRB-F
		8	GYRB-22	GYRB-F
			MARKER
		9	GYRB-25	GYRB-F
		10	CK
		11	RRS-1	RRS-F/R
		12	RRS-2	RRS-F/R
		13	RRS-6	RRS-F/R
		14	RRS-14	RRS-F/R
		15	RRS-15	RRS-F/R
		16	RRS-16	RRS-F/R
	第二排	1	RRS-17	RRS-F/R
		2	RRS-18	RRS-F/R
		3	RRS-20	RRS-F/R
		4	RRS-21	RRS-F/R
		5	RRS-23	RRS-F/R
		6	RRS-25	RRS-F/R
		7	RRS-26	RRS-F/R
		8	RRS-27	RRS-F/R
			MARKER
		9	CK
		10	INHA-2	INHA-F
		11	INHA-14	INHA-F
		12	INHA-18	INHA-F
		13	INHA-20	INHA-F
		14	INHA-22	INHA-F
		15	INHA-23	INHA-F
		16	INHA-26	INHA-F
	第三排	1	CK
		2	KATG-1	KATG-F/R
		3	KATG-2	KATG-F/R
		4	KATG-3	KATG-F/R
		5	KATG-4	KATG-F/R
		6	KATG-5	KATG-F/R
		7	KATG-6	KATG-F/R
		8	KATG-7	KATG-F/R
			MARKER
		9	KATG-8	KATG-F/R
		10	KATG-9	KATG-F/R
		11	KATG-10	KATG-F/R
		12	KATG-11	KATG-F/R
		13	KATG-13	KATG-F/R
		14	KATG-14	KATG-F/R
		15	KATG-15	KATG-F/R
		16	KATG-16	KATG-F/R
	第几排	胶图孔号			日期			第一次完成情况	原因	第二次完成情况	原因
第二板	第四排	1
		2
		3
		4
		5
		6
		7
		8
		9
		10
		11
		12
		13
		14
		15
		16
	第二列	1
		2
		3
		4
		5
		6
		7
		8
			marker
		9
		10
		11
		12
		13
		14
		15
		16
	第三列	1
		2
		3
		4
		5
		6
		7
		8
		9
		10
		11
		12
		13
		14
		15
		16
