# Supplementary material for: Disease spectrum and prognostic factors in patients treated for tuberculous meningitis in Shaanxi province, China
Source: Front Microbiol. 2024 May 17;15:1374458. doi: 10.3389/fmicb.2024.1374458 (PMC11140062; doi:10.3389/fmicb.2024.1374458)
Supplement: Supplementary file 11 [file Data_Sheet_11.zip › ΦÇÉΦì»σƒ║σ¢á6/20130509-T0009/τÄïσ⌐╖ 0531Φâ╢σ¢╛σÅèμÿÄτ╗å/τÄïσ⌐╖ 0531Φâ╢σ¢╛σÅèμÿÄτ╗å/τÄïσ⌐╖05-31τö╡μ││μÿÄτ╗å3.xls]

## Sheet: Sheet1
	第几排	胶图孔号	样品编号	引物	日期			第一次完成情况	原因	第二次完成情况	原因
第一板	第一排	1	KATG-17	KATG-F/R
		2	KATG-18	KATG-F/R
		3	KATG-19	KATG-F/R
		4	KATG-20	KATG-F/R
		5	KATG-21	KATG-F/R
		6	KATG-22	KATG-F/R
		7	KATG-23	KATG-F/R
		8	KATG-25	KATG-F/R
			MARKER
		9	KATG-26	KATG-F/R
		10	KATG-27	KATG-F/R
		11	CK
		12	RPOB-1	RPOB-F/R
		13	RPOB-2	RPOB-F/R
		14	RPOB-3	RPOB-F/R
		15	RPOB-4	RPOB-F/R
		16	RPOB-5	RPOB-F/R
	第二排	1	RPOB-6	RPOB-F/R
		2	RPOB-7	RPOB-F/R
		3	RPOB-8	RPOB-F/R
		4	RPOB-9	RPOB-F/R
		5	RPOB-10	RPOB-F/R
		6	RPOB-11	RPOB-F/R
		7	RPOB-13	RPOB-F/R
		8	RPOB-14	RPOB-F/R
			MARKER
		9	RPOB-15	RPOB-F/R
		10	RPOB-16	RPOB-F/R
		11	RPOB-17	RPOB-F/R
		12	RPOB-18	RPOB-F/R
		13	RPOB-19	RPOB-F/R
		14	RPOB-20	RPOB-F/R
		15	RPOB-21	RPOB-F/R
		16	RPOB-22	RPOB-F/R
	第三排	1	RPOB-23	RPOB-F/R
		2	RPOB-25	RPOB-F/R
		3	RPOB-26	RPOB-F/R
		4	RPOB-27	RPOB-F/R
		5	CK
		6	EMBB-1	EMBB-F/R
		7	EMBB-2	EMBB-F/R
		8	EMBB-3	EMBB-F/R
			MARKER
		9	EMBB-4	EMBB-F/R
		10	EMBB-5	EMBB-F/R
		11	EMBB-6	EMBB-F/R
		12	EMBB-7	EMBB-F/R
		13	EMBB-8	EMBB-F/R
		14	EMBB-9	EMBB-F/R
		15	EMBB-10	EMBB-F/R
		16	EMBB-11	EMBB-F/R
	第几排	胶图孔号			日期			第一次完成情况	原因	第二次完成情况	原因
第二板	第四排	1
		2
		3
		4
		5
		6
		7
		8
		9
		10
		11
		12
		13
		14
		15
		16
	第二列	1
		2
		3
		4
		5
		6
		7
		8
			marker
		9
		10
		11
		12
		13
		14
		15
		16
	第三列	1
		2
		3
		4
		5
		6
		7
		8
		9
		10
		11
		12
		13
		14
		15
		16
