# Supplementary material for: Disease spectrum and prognostic factors in patients treated for tuberculous meningitis in Shaanxi province, China
Source: Front Microbiol. 2024 May 17;15:1374458. doi: 10.3389/fmicb.2024.1374458 (PMC11140062; doi:10.3389/fmicb.2024.1374458)
Supplement: Supplementary file 11 [file Data_Sheet_11.zip › ΦÇÉΦì»σƒ║σ¢á6/20130509-T0009/τÄïσ⌐╖ 0531Φâ╢σ¢╛σÅèμÿÄτ╗å/τÄïσ⌐╖ 0531Φâ╢σ¢╛σÅèμÿÄτ╗å/τÄïσ⌐╖05-31τö╡μ││μÿÄτ╗å4.xls]

## Sheet: Sheet1
	第几排	胶图孔号	样品编号	引物	日期			第一次完成情况	原因	第二次完成情况	原因
第一板	第一排	1	EMBB-13	EMBB-F/R
		2	EMBB-14	EMBB-F/R
		3	EMBB-15	EMBB-F/R
		4	EMBB-16	EMBB-F/R
		5	EMBB-17	EMBB-F/R
		6	EMBB-18	EMBB-F/R
		7	EMBB-19	EMBB-F/R
		8	EMBB-20	EMBB-F/R
			MARKER
		9	EMBB-21	EMBB-F/R
		10	EMBB-22	EMBB-F/R
		11	EMBB-23	EMBB-F/R
		12	EMBB-25	EMBB-F/R
		13	EMBB-26	EMBB-F/R
		14	EMBB-27	EMBB-F/R
		15	CK
		16
	第二排	1
		2
		3
		4
		5
		6
		7
		8
			MARKER
		9
		10
		11
		12
		13
		14
		15
		16
	第三排	1
		2
		3
		4
		5
		6
		7
		8
			MARKER
		9
		10
		11
		12
		13
		14
		15
		16
	第几排	胶图孔号			日期			第一次完成情况	原因	第二次完成情况	原因
第二板	第四排	1
		2
		3
		4
		5
		6
		7
		8
		9
		10
		11
		12
		13
		14
		15
		16
	第二列	1
		2
		3
		4
		5
		6
		7
		8
			marker
		9
		10
		11
		12
		13
		14
		15
		16
	第三列	1
		2
		3
		4
		5
		6
		7
		8
		9
		10
		11
		12
		13
		14
		15
		16
