# Supplementary material for: Disease spectrum and prognostic factors in patients treated for tuberculous meningitis in Shaanxi province, China
Source: Front Microbiol. 2024 May 17;15:1374458. doi: 10.3389/fmicb.2024.1374458 (PMC11140062; doi:10.3389/fmicb.2024.1374458)
Supplement: Supplementary file 11 [file Data_Sheet_11.zip › ΦÇÉΦì»σƒ║σ¢á6/20130508-T0052/20130508-T0052/μêÉσèƒ/GYRA-1_GYRA-R_130508T0052-0016_B11.seq]

AGCGTGCTTGCTGGCGAGCCGAGTTGCCCTGGCCGTCCACCAGCGGGTAGCGCAGCGACCAGGGCTGGGCCATGCGCACC
AGGGTGTCGTAGATCGACGCGTCGCCGTGCGGGTGGTAGTTGCCCATGGTCTCGGCAACCGACCGGGCCGACTTGGCGTG
GCTGCGGTCCGGGCGGAAGCCGGAATCGAACATTGCATAGAGCACCCGGCGATGCACGGGCTTGAGCCCGTCGCGCACCT
CCGGCAGCGCGCGGCCGACGATCACGCTCATCGCATAGTCGATGTAGCTGCGCTGCATCTCCTGCTGGATGTCAACCGGT
TCGATCCGGTCGAGCGAGTCGTCAGGCGGCAACGTCGTGTCCTGTCATC
