# Supplementary material for: Disease spectrum and prognostic factors in patients treated for tuberculous meningitis in Shaanxi province, China
Source: Front Microbiol. 2024 May 17;15:1374458. doi: 10.3389/fmicb.2024.1374458 (PMC11140062; doi:10.3389/fmicb.2024.1374458)
Supplement: Supplementary file 11 [file Data_Sheet_11.zip › ΦÇÉΦì»σƒ║σ¢á6/20130508-T0052/20130508-T0052/μêÉσèƒ/GYRA-23_130508T0052.seq]

"Contig 27" (1,379)
  Contig Length:                  379 bases
  Average Length/Sequence:        338 bases
  Total Sequence Length:          676 bases
  Top Strand:                       1 sequences
  Bottom Strand:                    1 sequences
  Total:                            2 sequences
^^
GGGTCCTCATCGCCGCCGGTGGGTCATTGCCTGGCGAGCCGAAGTTGCCCTGGCCGTCCACCAGCGGGTAGCGCAGCGACCAGGGCTGGGCCATGCGCACCAGGGTGTCGTAGATCGACGCGTCGCCGTGCGGGTGGTAGTTGCCCATGGTCTCGGCAACCGACCGGGCCGACTTGGCGTGGCTGCGGTCCGGGCGGAAGCCGGAATCGAACATTGCATAGAGCACCCGGCGATGCACGGGCTTGAGCCCGTCGCGCACCTCCGGCAGCGCGCGGCCGACGATCACGCTCATCGCATAGTCGATGTAGCTGCGCTGCATCTCCTGCTGGATGTCAACCGGTTCGATCCGGTCGAGCGAGTCGTCAGGCGGCAACGTCTG
