# Supplementary material for: Disease spectrum and prognostic factors in patients treated for tuberculous meningitis in Shaanxi province, China
Source: Front Microbiol. 2024 May 17;15:1374458. doi: 10.3389/fmicb.2024.1374458 (PMC11140062; doi:10.3389/fmicb.2024.1374458)
Supplement: Supplementary file 11 [file Data_Sheet_11.zip › ΦÇÉΦì»σƒ║σ¢á6/25169τÄïσ⌐╖06-25μ╡ïσ║Åτ╗ôμ₧£-4μêÉσèƒ/RPOB-1-10_RPOB-1-R_25169_388624_H06.seq]

GGGGGACGTCGTATCGTGCTTTATGACCTCGCCGTAGGAGATTGTATGATGCTCTCCGCGGTCTGGATACCGATGCGGAGTTCATCTGCTGCCGTGACTGCTACTGATGGATTCCCTTTCCCCTGCCGGATTTACTATTTTTCCTGACGCTTTACTCACGAGCCTCCGGACTTGTGGATTCGTTGCGGGACTATGGACGGCCAATTGGCGCCTTGGGGCCCAAAAAGCGATTACTTCATCCTGGGCGCTCCACCCTCGCCCCAATAGCACACCAGGTCG
