# Supplementary material for: Disease spectrum and prognostic factors in patients treated for tuberculous meningitis in Shaanxi province, China
Source: Front Microbiol. 2024 May 17;15:1374458. doi: 10.3389/fmicb.2024.1374458 (PMC11140062; doi:10.3389/fmicb.2024.1374458)
Supplement: Supplementary file 11 [file Data_Sheet_11.zip › ΦÇÉΦì»σƒ║σ¢á6/24717τÄïσ⌐╖06-19μ╡ïσ║Åτ╗ôμ₧£-4/KATG-20_KATGR_24717_380607_B11.seq]

ATGTCGATCTTGGTCACCGTTCGCAGTACTGCGTTGGGCACGCACTGCGGCAACTTCGGAAGCGCATTGAGCCGCGGGTG
GTCCAGATTGGGTTTCGACGGGTTCGGCGGAGCGGCGAAGTTGAACGTCGAAGTCATATCGCCGACCGTCGCGTCCCGCC
AAGCGGTGAGATTGGGAACCGGGACGCCGAACCGCGCGCGGATGAGCTTCAGCGTTGACGTGTGATCGAAGGTGTCGTGG
ACCATCAGTGGGCCGCGGCTATAGGGAGAGATGACGAGACGGGGATGAGA
