# Supplementary material for: Disease spectrum and prognostic factors in patients treated for tuberculous meningitis in Shaanxi province, China
Source: Front Microbiol. 2024 May 17;15:1374458. doi: 10.3389/fmicb.2024.1374458 (PMC11140062; doi:10.3389/fmicb.2024.1374458)
Supplement: Supplementary file 12 [file Data_Sheet_12.zip › ΦÇÉΦì»σƒ║σ¢á7/24717τÄïσ⌐╖06-19μ╡ïσ║Åτ╗ôμ₧£-1μêÉσèƒ/RPOB-2_RPOBR_24717_380623_H03.seq]

GAGTTGTAAGTAGCTCGCGCTGTTTCGTGACGTGCCGTGACGGTCGGGTAGTCGGCTTCTATGCGCTAGCGTCAGGGTCG
GTCGCACACGCTGATGCTCCGGGACGGGTGCGCCGCAATATGCCTGACCCCGTGCCGGTGATCCTGCTGTCGCGGTTGGC
GGTTGATCGCAAAGAACAGGGCAGGGGCCTGGGCAGTCATCTGCTGCGTGATGCGATCGGTCGCTGTGTCCAGGCTGCGG
ACTCGATCGGGCTGCGGGCGATTCTTGTTCATGCGTTGCACGATGAGGCCCGCGCGTTCTACGTCCACTTCGACTTCGAG
ATCTCGCCGACCGATCCGCTGCACCTAATGCTGTTGATGAAAGACGCTCGCGCGCTAATTGGCGACTGATGCTACGCGAT
TGACTATCGAGAGCCAGGCTACGTCATCTGATACCAACCAATCACCGACCACAGCACCGACCAGAACAAGCCACGACCAC
TCGGCTGACACCTGAAAACCATGGCTGAACTGCGCAAACACAGAGTGCCCCCGGCAGGATTCGAACCTGCGACACCGGCT
TTAGGAGAGCCGTGCTCTATCCCCTGAGCTACGAGGGCGGGGACGCCTTTGAATACCTGACTAAAACCTAGCCGTTCGCC
GGAAAAATTTTA
