# Supplementary material for: Disease spectrum and prognostic factors in patients treated for tuberculous meningitis in Shaanxi province, China
Source: Front Microbiol. 2024 May 17;15:1374458. doi: 10.3389/fmicb.2024.1374458 (PMC11140062; doi:10.3389/fmicb.2024.1374458)
Supplement: Supplementary file 12 [file Data_Sheet_12.zip › ΦÇÉΦì»σƒ║σ¢á7/24544τÄïσ⌐╖06-18μ╡ïσ║Åτ╗ôμ₧£ μêÉσèƒ/RPOB-13-300_RPOBF_24544_377549_C08.seq]

CGGTAGCAAAATGCTTTTATACGTGGACGAGGCGGTGATGGTGGCGATGTTGGGGCTTAGAGGGGGATAAGATGGTTGAA
CTGTGGGGAAAGAAAGTACTTATTTAGGACAAGTGAACGTGGGGAATGTTCGGCTATGTTAGAAAGCCGCGGTCTGTGCT
GGCTACCGATATCTCCTGTCCGTAACCACGGATTCCCCATCGGATAGCCCTTCGGTCCGGCATTACCCCACCTCTCTCCC
GGCACCCGGACCTTGCCTCCCCGGTCGTCCACGCAACCCCCTTCCCC
