# Supplementary material for: Disease spectrum and prognostic factors in patients treated for tuberculous meningitis in Shaanxi province, China
Source: Front Microbiol. 2024 May 17;15:1374458. doi: 10.3389/fmicb.2024.1374458 (PMC11140062; doi:10.3389/fmicb.2024.1374458)
Supplement: Supplementary file 12 [file Data_Sheet_12.zip › ΦÇÉΦì»σƒ║σ¢á7/24455τÄïσ⌐╖06-17μ╡ïσ║Åτ╗ôμ₧£-2μêÉσèƒ/RPOB-2_RPOBF_24455_376430_A04.seq]

GCAGACAGGCTATTCCTCGATGGCGCGTCGATTCTGTCCTCGTACTGTGTCACTCGGCCGTGACTGACATTGTGGCCTTG
ATTCCGTTGACATCGGACAGAATCAACCCGACGACTCGCGCGGTTGGGCCGGTCGCCGAAACACGTTCCCCCACCGCCAT
GGTTACGGCAAACACCATAAGCGCGGATCCGTCGTTGATGAGGCTCTCGCCGCGTAGCACTGCTGGCGCCCGGCGCGGTC
ACCGTTACCCCACGGCGGCCCCCGTCTCGGCTTCGGCGTGGGATATTGCTGCTCCTGTGACGTTCCCTGCTGGGGACTAC
TCGCCCTTTCCTCGAGCTTTCCATCACTGCGCGACCGGTGCTGCAATCTGTTCCCCGATACTAAACTTTATTATGACACC
CTGGTTCCCGCGTATCTCGAGAACGCTGGGGTTCTTGCTCTCCCAATAAAGGATCGCCGGCAGGAACATGATTGCCACCA
CCTCCCCATCGATCTGAACGTCACCAAAACTGGGAATCAGACCCCACAGGGAACCTGACAGGATGTGCCGTGCTGTCCCG
GCCCGATGGATAGGCGTGGCCCCGGACTGTCCAAACGACTGCCGCGCCGACCACTGACACTGTTACGACGAGACAGAATC
ATCACCCATCGGACCCTATGGTGTGTTGACCATTCATACCGTGGCGTTGACCTGTTGTGCCGCTGTGATCAACACGGCCA
CATGGTGCGTCCACTCCGTCCGCTGATAACTCGGCGCAATGATGAATGTCATGCTGGTGTCGACTCGATCAGATGGAGGA
CTCCGTCTGATGACGCCGTGGATTTCCACTTTGACCTGATGTGCTGATCCGTTAATATTTTTAAATTTTAA
